# Supplementary material for: Effects of Rhodotorula mucilaginosa on the Immune Function and Gut Microbiota of Mice
Source: Front Fungal Biol. 2021 Aug 18;2:705696. doi: 10.3389/ffunb.2021.705696 (PMC10512290; doi:10.3389/ffunb.2021.705696)
Supplement: Supplementary file 2 [file Table_2.XLS]

	A1-1	A1-2	A1-3	A2-1	A2-2	A2-3	A3-1	A3-2	A3-3	A4-1	A4-2	A4-3	A5-1	A5-2	A5-3	B1-1	B1-2	B1-3	B2-1	B2-2	B2-3	B3-1	B3-2	B3-3	B4-1	B4-2	B4-3	B5-1	B5-2	B5-3
1	0	0	0	0	0	0	0	0	0	0	0	0	0	0	0	0	0	0	0	0	0	0	0	0	0	0	0	0	0	0
200	4.0193	3.1648	3.3067	2.6894	2.5041	1.8297	2.5939	2.6783	2.0272	3.169	1.5695	1.8461	3.4997	2.6785	3.2309	3.8767	1.3828	2.2383	2.6964	1.7973	2.6956	3.5644	2.9917	2.341	2.9815	1.8336	2.8965	3.1659	2.7541	2.8984
400	4.2428	3.3181	3.4644	2.7713	2.6064	1.8836	2.7018	2.765	2.1072	3.3573	1.5858	1.8807	3.6393	2.8078	3.3728	4.0486	1.4016	2.3254	2.8442	1.8443	2.8106	3.7332	3.1088	2.4207	3.0559	1.8895	2.9971	3.3085	2.8433	3.0118
600	4.34	3.3898	3.5283	2.8144	2.6452	1.9233	2.7723	2.8044	2.1534	3.4436	1.5945	1.904	3.7286	2.8686	3.414	4.1116	1.4076	2.3664	2.9085	1.8797	2.8636	3.7997	3.1689	2.4653	3.0922	1.8984	3.0386	3.359	2.8767	3.0747
800	4.3872	3.4343	3.5737	2.8432	2.6587	1.9551	2.8063	2.8422	2.1772	3.4969	1.5979	1.9046	3.775	2.9025	3.4409	4.1616	1.4126	2.3717	2.9375	1.9086	2.8976	3.8462	3.1979	2.4844	3.1133	1.9154	3.0651	3.3884	2.8992	3.0919
1000	4.4196	3.4659	3.5932	2.8633	2.6793	1.9759	2.8221	2.8636	2.188	3.5445	1.6004	1.9237	3.807	2.9251	3.4657	4.1871	1.4267	2.3798	2.9687	1.9139	2.9173	3.8855	3.2082	2.5059	3.1306	1.93	3.0745	3.4133	2.9204	3.113
1200	4.4473	3.4862	3.6139	2.8747	2.6932	1.9837	2.8357	2.8767	2.1992	3.5632	1.6016	1.9238	3.8272	2.9476	3.4827	4.2081	1.4384	2.3949	2.991	1.9192	2.9319	3.9068	3.2244	2.5018	3.143	1.9442	3.0791	3.4282	2.9267	3.1385
1400	4.4652	3.4963	3.6276	2.8846	2.7047	1.9884	2.8483	2.8944	2.1996	3.5736	1.605	1.921	3.8417	2.9516	3.4968	4.2203	1.4449	2.4074	3.0085	1.9237	2.9495	3.9331	3.2398	2.504	3.1543	1.9556	3.0887	3.4405	2.9273	3.1476
1600	4.4807	3.5063	3.6459	2.8902	2.7125	1.9844	2.8579	2.9013	2.2064	3.5838	1.6058	1.9214	3.8528	2.9565	3.5115	4.2325	1.4521	2.4087	3.0168	1.9308	2.9557	3.9481	3.2453	2.5103	3.1602	1.9575	3.0978	3.453	2.9319	3.1583
1800	4.4985	3.5168	3.6568	2.8995	2.7213	1.9954	2.8657	2.9142	2.2099	3.6027	1.6088	1.9275	3.8667	2.9644	3.5247	4.2416	1.453	2.4127	3.0307	1.9391	2.965	3.9624	3.2528	2.5181	3.1672	1.963	3.1042	3.4658	2.9349	3.1683
2000	4.5119	3.5232	3.6642	2.9072	2.7257	1.9963	2.8735	2.9182	2.2163	3.6167	1.6076	1.932	3.8734	2.9655	3.5298	4.2505	1.4573	2.4166	3.0419	1.9475	2.9717	3.9773	3.26	2.525	3.1715	1.9707	3.1057	3.4666	2.9372	3.173
2200	4.521	3.5312	3.672	2.9095	2.7284	2.0026	2.8788	2.9253	2.2231	3.6234	1.6072	1.9338	3.8809	2.9716	3.537	4.2601	1.4641	2.4189	3.0468	1.9502	2.9754	3.9823	3.2677	2.524	3.177	1.9759	3.1101	3.4766	2.9403	3.1821
2400	4.5299	3.5381	3.6759	2.913	2.7321	2.0041	2.8814	2.9333	2.2288	3.6316	1.6073	1.9331	3.8845	2.9823	3.5423	4.2634	1.4685	2.423	3.0551	1.9536	2.9762	3.9874	3.2711	2.5296	3.181	1.9802	3.115	3.483	2.9428	3.1895
2600	4.5363	3.5416	3.6783	2.9173	2.7367	2.0102	2.8854	2.9414	2.232	3.6368	1.6076	1.9356	3.8858	2.9894	3.5474	4.2705	1.4701	2.4276	3.0621	1.9585	2.9828	3.9952	3.2732	2.5313	3.1833	1.9832	3.1172	3.4892	2.9457	3.1945
2800	4.5429	3.5419	3.6863	2.9179	2.7411	2.0109	2.8899	2.9443	2.2317	3.6403	1.6073	1.9368	3.8937	2.9969	3.5534	4.2762	1.4728	2.4326	3.0646	1.9606	2.9849	3.9965	3.272	2.533	3.1853	1.9842	3.12	3.4941	2.9473	3.1991
3000	4.5469	3.5432	3.6903	2.9236	2.7446	2.0184	2.892	2.9488	2.2359	3.6429	1.6053	1.9392	3.8992	2.9976	3.5541	4.2815	1.4715	2.4355	3.0744	1.9638	2.9899	3.9997	3.2765	2.5354	3.1892	1.9883	3.1217	3.4975	2.9509	3.2019
3200	4.5508	3.5472	3.6936	2.9275	2.7503	2.0214	2.8972	2.9552	2.2373	3.6455	1.607	1.9427	3.9032	3.0008	3.5573	4.2853	1.4732	2.4362	3.0832	1.9648	2.9917	4.0023	3.2797	2.54	3.1899	1.9901	3.1232	3.5019	2.9536	3.2025
3400	4.5579	3.5503	3.6935	2.9341	2.7572	2.0263	2.8952	2.9581	2.243	3.6481	1.6065	1.9448	3.9071	3.0031	3.5577	4.2876	1.4752	2.4384	3.0886	1.969	2.9948	4.0076	3.2792	2.5436	3.1902	1.9939	3.1246	3.505	2.9563	3.2055
3600	4.5625	3.5519	3.696	2.937	2.7571	2.0244	2.8975	2.9596	2.2465	3.6529	1.6055	1.9427	3.9095	3.004	3.5614	4.292	1.477	2.4429	3.0916	1.9738	2.9974	4.0105	3.2814	2.5447	3.1904	1.9964	3.1256	3.5067	2.9554	3.2088
3800	4.5662	3.5552	3.6978	2.938	2.7592	2.0246	2.8997	2.9606	2.2468	3.6567	1.6063	1.944	3.9135	3.0065	3.5653	4.2973	1.4797	2.4442	3.0925	1.9754	2.9992	4.0157	3.2826	2.547	3.1929	1.9999	3.1274	3.5097	2.9579	3.212
4000	4.5692	3.5577	3.7012	2.9419	2.7611	2.0294	2.9004	2.9637	2.2485	3.6618	1.6059	1.945	3.9157	3.0078	3.5688	4.3007	1.4794	2.447	3.0956	1.9773	2.9992	4.0208	3.2849	2.5517	3.1958	2.0029	3.1287	3.5087	2.9571	3.2142
4200	4.5736	3.56	3.7032	2.9408	2.761	2.03	2.9024	2.9607	2.2505	3.6632	1.6067	1.9467	3.9159	3.0105	3.5699	4.3009	1.4816	2.4487	3.0988	1.9778	3.0026	4.0257	3.2873	2.5542	3.1958	2.0034	3.1298	3.5099	2.9566	3.2169
4400	4.5759	3.5629	3.7038	2.9431	2.7614	2.0301	2.9047	2.9629	2.2537	3.6674	1.6076	1.9469	3.9176	3.0124	3.5721	4.3029	1.4838	2.4512	3.0997	1.9801	3.0053	4.0299	3.29	2.5551	3.1978	2.0039	3.13	3.5115	2.9565	3.2209
4600	4.5801	3.5666	3.7065	2.9439	2.7612	2.03	2.9064	2.9615	2.2554	3.6702	1.6066	1.949	3.9178	3.0135	3.5744	4.3055	1.4861	2.4512	3.0985	1.983	3.0089	4.0321	3.2899	2.5542	3.1986	2.0061	3.1312	3.513	2.9571	3.2201
4800	4.582	3.5692	3.7089	2.946	2.762	2.035	2.907	2.9626	2.2554	3.6735	1.6082	1.9492	3.9196	3.0175	3.5745	4.3078	1.487	2.4523	3.0989	1.9854	3.0102	4.0341	3.2907	2.5524	3.1998	2.0065	3.1312	3.5158	2.9589	3.222
5000	4.5839	3.5694	3.7117	2.9484	2.7621	2.0365	2.9068	2.9634	2.2569	3.6753	1.6086	1.9496	3.9204	3.0177	3.5761	4.3087	1.4876	2.4529	3.1018	1.9873	3.0117	4.0346	3.2927	2.5555	3.2014	2.0059	3.1316	3.5164	2.9595	3.2248
5200	4.5871	3.5697	3.7134	2.9494	2.7612	2.0379	2.9093	2.9636	2.2592	3.6776	1.6088	1.9505	3.9232	3.019	3.5782	4.3096	1.4887	2.4524	3.1044	1.987	3.0121	4.0375	3.294	2.5564	3.2016	2.0074	3.1329	3.5187	2.96	3.2257
5400	4.5889	3.5704	3.7158	2.9507	2.7618	2.036	2.9119	2.9642	2.2595	3.68	1.609	1.95	3.9252	3.0194	3.5785	4.3119	1.4903	2.4528	3.1058	1.9877	3.012	4.0387	3.2944	2.5589	3.2029	2.0085	3.1329	3.5199	2.9614	3.2287
5600	4.5908	3.5724	3.7182	2.9525	2.762	2.0368	2.9123	2.9652	2.2608	3.682	1.6096	1.9518	3.9265	3.0198	3.5804	4.3142	1.4916	2.4539	3.107	1.9903	3.0137	4.0405	3.296	2.5613	3.2032	2.0067	3.1335	3.5206	2.9608	3.2291
5800	4.5932	3.5737	3.7208	2.9549	2.7622	2.0389	2.9127	2.9657	2.2612	3.6837	1.6099	1.9531	3.9275	3.0204	3.5813	4.3152	1.4926	2.4549	3.106	1.9918	3.0143	4.0419	3.2975	2.5622	3.2043	2.0079	3.133	3.5211	2.9616	3.2314
6000	4.5955	3.5755	3.7219	2.955	2.7647	2.0404	2.9127	2.9686	2.2623	3.6818	1.6103	1.9533	3.9295	3.0214	3.5831	4.3175	1.4928	2.4575	3.1056	1.9933	3.0143	4.0409	3.2982	2.562	3.2049	2.0089	3.1329	3.5219	2.9618	3.2319
6200	4.5968	3.5759	3.7232	2.9557	2.7637	2.0422	2.914	2.9699	2.2637	3.683	1.6107	1.9543	3.9296	3.0234	3.5841	4.318	1.4936	2.4587	3.1094	1.9948	3.0156	4.0417	3.2977	2.5635	3.2053	2.0087	3.1333	3.5238	2.9613	3.2315
6400	4.5973	3.5767	3.7247	2.9586	2.7643	2.046	2.915	2.9702	2.2648	3.6845	1.6109	1.9536	3.9316	3.0236	3.5855	4.3186	1.4948	2.4588	3.11	1.9948	3.0164	4.0412	3.3006	2.5647	3.2059	2.0098	3.1355	3.5247	2.9608	3.2314
6600	4.5989	3.5772	3.7259	2.9604	2.7656	2.0476	2.9153	2.9709	2.2663	3.6855	1.6112	1.9544	3.9337	3.0252	3.5856	4.3191	1.4965	2.4604	3.1107	1.9958	3.0158	4.0429	3.2999	2.5658	3.206	2.009	3.1367	3.5257	2.9609	3.2319
6800	4.6008	3.5782	3.73	2.9605	2.7665	2.0472	2.9175	2.971	2.2658	3.6867	1.6113	1.9558	3.9356	3.0253	3.5873	4.3198	1.4968	2.4601	3.1116	1.9964	3.0163	4.0437	3.3016	2.5651	3.2071	2.0097	3.1375	3.5256	2.9611	3.2329
7000	4.6025	3.5793	3.7296	2.9619	2.7668	2.0494	2.9168	2.9708	2.2673	3.6878	1.6117	1.9567	3.9383	3.0276	3.5882	4.3209	1.4972	2.4607	3.1128	1.9968	3.0165	4.0454	3.3029	2.5648	3.2088	2.011	3.137	3.5271	2.9625	3.2332
7200	4.6036	3.5801	3.7296	2.9621	2.7663	2.05	2.9167	2.9706	2.2684	3.689	1.6117	1.9581	3.94	3.0279	3.5896	4.3219	1.4975	2.4609	3.1138	1.9958	3.017	4.0479	3.3031	2.566	3.2098	2.0119	3.1373	3.5272	2.9626	3.2339
7400	4.6052	3.581	3.7305	2.9638	2.7667	2.0502	2.9187	2.9713	2.2685	3.6902	1.612	1.959	3.9408	3.028	3.5907	4.3233	1.4975	2.4618	3.1152	1.9953	3.0178	4.0501	3.3042	2.5658	3.2095	2.0116	3.1372	3.5275	2.9633	3.2337
7600	4.6062	3.5821	3.731	2.9649	2.7677	2.0489	2.9198	2.9719	2.269	3.6922	1.6127	1.9593	3.9418	3.0288	3.5908	4.3239	1.4986	2.462	3.1173	1.9956	3.018	4.0517	3.3049	2.5668	3.2101	2.0125	3.1364	3.5273	2.9635	3.2349
7800	4.6062	3.5842	3.7315	2.9654	2.7685	2.0485	2.9201	2.9729	2.2699	3.6939	1.6127	1.9596	3.9419	3.0296	3.5931	4.3235	1.498	2.4637	3.1179	1.996	3.0185	4.0527	3.3055	2.5668	3.2113	2.0134	3.1349	3.5282	2.9642	3.2346
8000	4.6071	3.5851	3.7326	2.9673	2.7694	2.0493	2.9203	2.9742	2.2695	3.6951	1.6133	1.96	3.942	3.0302	3.5947	4.3242	1.499	2.464	3.1183	1.9969	3.0204	4.0541	3.3072	2.5676	3.2118	2.0132	3.1363	3.528	2.965	3.2348
8200	4.6086	3.5859	3.7334	2.968	2.7697	2.0502	2.9215	2.9759	2.2694	3.6957	1.614	1.9612	3.9425	3.0307	3.5944	4.3253	1.4996	2.4647	3.1201	1.9977	3.0221	4.0544	3.3081	2.5682	3.2128	2.0136	3.1359	3.5285	2.9657	3.2348
8400	4.6106	3.5876	3.7348	2.969	2.7709	2.0504	2.9213	2.9754	2.2708	3.6975	1.6144	1.9617	3.9435	3.0314	3.5962	4.3248	1.499	2.4648	3.121	1.9985	3.0213	4.0552	3.3086	2.5692	3.2122	2.0141	3.1358	3.5295	2.9652	3.2352
8600	4.6125	3.5882	3.7349	2.9703	2.7709	2.0508	2.9212	2.9762	2.2716	3.6982	1.6148	1.9627	3.9448	3.0321	3.5973	4.3254	1.4994	2.4645	3.1208	1.9986	3.0228	4.0561	3.3091	2.5705	3.2123	2.0144	3.1356	3.5308	2.9662	3.2361
8800	4.6142	3.5891	3.7352	2.971	2.7707	2.052	2.9218	2.9764	2.2719	3.6994	1.6151	1.9625	3.9449	3.0309	3.5979	4.3257	1.4999	2.4652	3.1227	1.999	3.0231	4.0565	3.3086	2.5714	3.2123	2.0139	3.1361	3.5308	2.9664	3.2363
9000	4.6156	3.5897	3.7366	2.9709	2.7724	2.0528	2.923	2.9773	2.2735	3.7009	1.6149	1.9628	3.9453	3.0314	3.5979	4.3263	1.5003	2.4651	3.1225	1.9996	3.0244	4.0579	3.3097	2.5718	3.2123	2.0143	3.1359	3.5313	2.9668	3.237
9200	4.6156	3.5907	3.737	2.9708	2.7735	2.0548	2.924	2.9782	2.2743	3.703	1.6149	1.9639	3.9457	3.0321	3.5975	4.3269	1.5005	2.4639	3.1227	2.0014	3.0247	4.0587	3.31	2.5706	3.2136	2.0155	3.136	3.5313	2.9681	3.2373
9400	4.6171	3.5911	3.7377	2.972	2.7745	2.0553	2.9243	2.979	2.2747	3.7037	1.6148	1.9634	3.9457	3.0327	3.5978	4.3277	1.5009	2.4635	3.1236	2.0008	3.025	4.0586	3.3108	2.5722	3.2143	2.0159	3.1354	3.5308	2.9682	3.2366
9600	4.6175	3.5923	3.7376	2.9718	2.7749	2.0555	2.925	2.9788	2.2756	3.7028	1.6147	1.9644	3.9467	3.0335	3.5986	4.328	1.5009	2.4638	3.1242	2.0015	3.0249	4.0591	3.3123	2.5725	3.2145	2.0162	3.1356	3.5308	2.9692	3.2369
9800	4.6188	3.5929	3.7382	2.9737	2.7752	2.0548	2.9262	2.9799	2.2763	3.7042	1.6145	1.9647	3.9473	3.0328	3.5988	4.3289	1.5014	2.4647	3.1256	2.0011	3.0255	4.0584	3.3126	2.5726	3.2148	2.0162	3.1353	3.53	2.9695	3.2375
10000	4.6191	3.5933	3.7383	2.9747	2.7764	2.0546	2.9265	2.9805	2.2771	3.7054	1.6145	1.9649	3.9481	3.0336	3.5997	4.3294	1.5017	2.4649	3.1275	2.0011	3.0264	4.0585	3.3124	2.573	3.215	2.0166	3.1357	3.5311	2.9694	3.2389
10200	4.6187	3.5944	3.7394	2.9747	2.7766	2.0555	2.9265	2.9815	2.2768	3.7065	1.6151	1.9657	3.9482	3.0342	3.6002	4.3303	1.5027	2.4662	3.1295	2.0008	3.0269	4.0594	3.3118	2.575	3.2149	2.0173	3.1359	3.5315	2.9698	3.239
10400	4.6198	3.5946	3.7402	2.9759	2.777	2.0565	2.9269	2.9814	2.2775	3.707	1.6154	1.9659	3.9492	3.0351	3.6001	4.3307	1.503	2.4669	3.1299	2.0025	3.0264	4.0599	3.3127	2.5747	3.2156	2.0164	3.1362	3.5315	2.971	3.2395
10600	4.6206	3.5946	3.7408	2.9765	2.778	2.0575	2.9277	2.9817	2.2772	3.707	1.6157	1.9656	3.95	3.0361	3.6014	4.3314	1.5031	2.4672	3.1312	2.003	3.0269	4.0603	3.3124	2.5748	3.2161	2.0172	3.1367	3.5319	2.9711	3.24
10800	4.6204	3.5952	3.7409	2.9762	2.7786	2.058	2.9269	2.9818	2.277	3.7077	1.6164	1.9666	3.9508	3.0357	3.6024	4.3316	1.503	2.467	3.1321	2.0042	3.0281	4.0605	3.3134	2.5758	3.2164	2.0172	3.1368	3.5322	2.9719	3.2412
11000	4.6211	3.5952	3.7411	2.9762	2.7783	2.0577	2.927	2.983	2.2772	3.7078	1.6165	1.9668	3.9514	3.0362	3.6025	4.3323	1.5033	2.4675	3.133	2.0049	3.0295	4.0613	3.3147	2.5755	3.2161	2.0175	3.1374	3.5327	2.9716	3.2422
11200	4.6226	3.5951	3.7422	2.9775	2.7793	2.0567	2.9274	2.9833	2.2772	3.7081	1.6161	1.9672	3.952	3.0366	3.6029	4.3326	1.5032	2.4677	3.134	2.0045	3.0312	4.0607	3.3144	2.5759	3.2167	2.0175	3.1371	3.5328	2.9722	3.2419
11400	4.6232	3.5956	3.742	2.9788	2.7803	2.0573	2.9274	2.9833	2.2767	3.7086	1.6163	1.9674	3.952	3.0358	3.6033	4.3331	1.503	2.4674	3.1343	2.0046	3.032	4.0607	3.3136	2.5764	3.2176	2.0177	3.1374	3.5335	2.9724	3.2421
11600	4.6236	3.5972	3.7418	2.979	2.7801	2.0575	2.9276	2.9839	2.2769	3.7088	1.6166	1.9675	3.9528	3.0351	3.6035	4.3337	1.5028	2.4683	3.135	2.0045	3.0326	4.0609	3.3138	2.577	3.2185	2.018	3.1377	3.5338	2.9723	3.2423
11800	4.6238	3.5973	3.7422	2.9791	2.781	2.0586	2.9283	2.9836	2.2772	3.7085	1.6163	1.968	3.9534	3.0354	3.6037	4.3348	1.503	2.4685	3.1346	2.0049	3.0322	4.0622	3.3144	2.5777	3.2183	2.0182	3.1381	3.5335	2.9725	3.2425
12000	4.6251	3.5973	3.7424	2.9795	2.7809	2.0583	2.9292	2.9837	2.2781	3.7094	1.6162	1.9688	3.9553	3.0353	3.6038	4.3354	1.5028	2.4687	3.1346	2.0053	3.0329	4.0624	3.3146	2.5774	3.219	2.0185	3.1377	3.5341	2.9728	3.2425
12200	4.6262	3.5982	3.7436	2.9798	2.7809	2.0587	2.9292	2.9845	2.2784	3.7085	1.6164	1.969	3.9557	3.0359	3.604	4.3359	1.5032	2.4686	3.1351	2.0052	3.0344	4.0632	3.3147	2.5774	3.2196	2.019	3.1374	3.5345	2.9734	3.2426
12400	4.6264	3.5985	3.7435	2.9799	2.7808	2.0595	2.9295	2.9846	2.2783	3.7094	1.6165	1.9693	3.9568	3.0364	3.6038	4.3354	1.5038	2.4679	3.1349	2.0053	3.0347	4.0645	3.3141	2.5768	3.2197	2.0199	3.1374	3.5351	2.9733	3.2432
12600	4.6268	3.5983	3.7444	2.9807	2.7808	2.0594	2.9292	2.9841	2.2795	3.7094	1.616	1.9706	3.9576	3.0372	3.6036	4.3358	1.5038	2.4684	3.1344	2.0062	3.0337	4.0651	3.314	2.5766	3.2201	2.02	3.1378	3.5353	2.9736	3.2432
12800	4.6275	3.5993	3.7452	2.9812	2.7812	2.059	2.9291	2.9847	2.2803	3.7094	1.6162	1.9702	3.9581	3.0369	3.6039	4.3359	1.5036	2.4684	3.134	2.0067	3.0342	4.0654	3.3142	2.577	3.2201	2.0204	3.1387	3.5358	2.974	3.2438
13000	4.6276	3.6	3.7458	2.9812	2.7821	2.059	2.9286	2.9848	2.2804	3.7104	1.6165	1.9708	3.9585	3.0369	3.6041	4.3367	1.5034	2.4687	3.1335	2.007	3.0346	4.0651	3.3142	2.5765	3.2205	2.0198	3.1378	3.5359	2.9739	3.2434
13200	4.6285	3.6005	3.746	2.9815	2.7821	2.059	2.9283	2.9854	2.2809	3.7109	1.6163	1.9708	3.9587	3.0372	3.6046	4.3365	1.5037	2.4694	3.1336	2.0081	3.0356	4.0648	3.3142	2.5768	3.2207	2.0199	3.1383	3.5362	2.9744	3.2434
13400	4.6287	3.6014	3.7463	2.9814	2.7824	2.0589	2.9287	2.9861	2.2814	3.7108	1.6163	1.9703	3.9596	3.0373	3.605	4.337	1.5036	2.4701	3.1345	2.0091	3.0354	4.0652	3.3153	2.5768	3.2205	2.0205	3.1384	3.5364	2.9743	3.244
13600	4.6291	3.6015	3.7467	2.9813	2.783	2.0598	2.9282	2.9867	2.2812	3.7114	1.6165	1.9711	3.9594	3.0381	3.605	4.3371	1.5038	2.4705	3.1347	2.0088	3.036	4.0652	3.3158	2.5772	3.2206	2.0205	3.1388	3.5374	2.9739	3.244
13800	4.6295	3.6022	3.7472	2.9813	2.784	2.0605	2.9282	2.9866	2.282	3.712	1.6165	1.9713	3.9601	3.0388	3.6055	4.3372	1.5035	2.4709	3.1355	2.0083	3.0358	4.0654	3.3158	2.5778	3.2211	2.0199	3.1392	3.538	2.9744	3.2436
14000	4.6301	3.602	3.7471	2.9816	2.7836	2.0602	2.9287	2.9869	2.282	3.7128	1.6166	1.9714	3.9602	3.0392	3.6061	4.3369	1.5039	2.4708	3.1356	2.0086	3.0367	4.0658	3.3159	2.5787	3.2211	2.0202	3.1394	3.5382	2.9748	3.2438
14200	4.63	3.6024	3.7474	2.9815	2.7843	2.0609	2.9296	2.9876	2.2824	3.7134	1.6167	1.9711	3.9611	3.04	3.6063	4.3372	1.504	2.4709	3.1357	2.0081	3.0367	4.0654	3.3165	2.5795	3.2214	2.0202	3.1397	3.5387	2.9755	3.2439
14400	4.6301	3.6025	3.7485	2.9815	2.7841	2.0605	2.93	2.9881	2.2835	3.7145	1.6168	1.971	3.9609	3.0398	3.607	4.3375	1.5043	2.471	3.1361	2.0084	3.0361	4.0663	3.3161	2.5799	3.2214	2.02	3.1398	3.5388	2.9748	3.2439
14600	4.631	3.6034	3.7491	2.9813	2.7849	2.0606	2.9305	2.9878	2.2836	3.7136	1.6165	1.9712	3.961	3.0399	3.6071	4.3376	1.5044	2.471	3.1369	2.0086	3.0364	4.0665	3.3163	2.5798	3.2219	2.0203	3.1402	3.5393	2.9748	3.244
14800	4.6309	3.6035	3.7498	2.9825	2.7852	2.0611	2.9305	2.9876	2.2839	3.713	1.6167	1.9718	3.9619	3.0404	3.6068	4.3375	1.5047	2.4718	3.1362	2.009	3.0362	4.0666	3.3165	2.5805	3.222	2.0201	3.1402	3.5398	2.9754	3.2445
15000	4.6311	3.6042	3.7509	2.9831	2.7852	2.0621	2.9309	2.9887	2.2845	3.7131	1.6168	1.9725	3.9617	3.041	3.6074	4.3373	1.5051	2.4718	3.1362	2.0085	3.0362	4.067	3.3161	2.5808	3.2224	2.0201	3.1402	3.5395	2.9759	3.2452
15200	4.6315	3.6048	3.7512	2.9828	2.7858	2.0619	2.9307	2.9888	2.284	3.7137	1.6171	1.9727	3.9615	3.041	3.607	4.3376	1.5051	2.4722	3.1372	2.0084	3.0367	4.0672	3.316	2.5809	3.2224	2.0201	3.1402	3.539	2.9763	3.245
15400	4.6321	3.6055	3.7519	2.9827	2.786	2.0619	2.9304	2.9892	2.2843	3.7138	1.6174	1.9725	3.9617	3.0411	3.6069	4.3377	1.5053	2.472	3.1375	2.0084	3.0369	4.0671	3.3154	2.5811	3.2227	2.0202	3.1412	3.5391	2.9756	3.2458
15600	4.6327	3.6047	3.7516	2.9825	2.7862	2.0621	2.9307	2.9896	2.2848	3.7142	1.6179	1.9732	3.9614	3.0409	3.6073	4.3379	1.5055	2.4715	3.1372	2.0086	3.0369	4.0673	3.3157	2.5816	3.2226	2.0202	3.1414	3.539	2.976	3.2465
15800	4.6333	3.6048	3.7519	2.983	2.786	2.062	2.931	2.9898	2.2855	3.7144	1.6179	1.9732	3.9619	3.0411	3.6077	4.3383	1.5048	2.4711	3.1379	2.0087	3.0374	4.0678	3.3161	2.5817	3.2229	2.0202	3.1413	3.5391	2.9766	3.2476
16000	4.634	3.6047	3.7518	2.9834	2.7855	2.0626	2.9311	2.9894	2.2857	3.7151	1.6185	1.9725	3.9623	3.0418	3.608	4.3385	1.5046	2.4713	3.1385	2.0088	3.0374	4.0675	3.3163	2.5819	3.2227	2.021	3.1417	3.5396	2.9766	3.2483
16200	4.6343	3.605	3.7518	2.9834	2.7857	2.0624	2.9316	2.9901	2.2853	3.7152	1.6188	1.9725	3.9625	3.0422	3.6084	4.3386	1.5049	2.4712	3.1385	2.009	3.0375	4.0678	3.3167	2.5809	3.2227	2.0206	3.1415	3.5397	2.9768	3.2485
16400	4.6346	3.6051	3.7524	2.9833	2.7857	2.063	2.9323	2.9906	2.2852	3.7159	1.6187	1.9725	3.9628	3.0419	3.6087	4.3388	1.505	2.471	3.1381	2.0089	3.0371	4.0682	3.3167	2.5806	3.2233	2.0209	3.1419	3.5399	2.977	3.2493
16600	4.6349	3.6051	3.752	2.9835	2.786	2.0636	2.9328	2.9907	2.2852	3.7164	1.6189	1.9728	3.963	3.0419	3.6087	4.3385	1.505	2.471	3.138	2.0095	3.0371	4.0681	3.3178	2.5806	3.2228	2.0204	3.142	3.5401	2.9772	3.2496
16800	4.6351	3.605	3.7522	2.9835	2.786	2.0636	2.9329	2.9909	2.2854	3.7164	1.6191	1.973	3.9637	3.0419	3.609	4.3384	1.5047	2.4705	3.138	2.0097	3.0376	4.0681	3.3177	2.5804	3.2227	2.0204	3.142	3.5402	2.9769	3.2496
17000	4.6354	3.6048	3.7529	2.9835	2.7857	2.0636	2.9336	2.9905	2.2858	3.7161	1.6189	1.9734	3.9643	3.0421	3.6087	4.3384	1.5046	2.4711	3.1379	2.0101	3.038	4.0681	3.318	2.5806	3.2228	2.0209	3.1422	3.5406	2.9777	3.2499
17200	4.6359	3.6049	3.7534	2.9837	2.786	2.0633	2.934	2.9906	2.286	3.7159	1.6188	1.9734	3.965	3.0426	3.6089	4.3384	1.5044	2.4705	3.1386	2.0103	3.0376	4.0684	3.3186	2.5811	3.2227	2.021	3.1422	3.5404	2.9777	3.2499
17400	4.6364	3.6055	3.7536	2.9834	2.7863	2.0638	2.9341	2.9903	2.2867	3.7162	1.6189	1.9735	3.9648	3.0428	3.6091	4.3383	1.5046	2.4708	3.1388	2.0102	3.0377	4.0684	3.3187	2.5808	3.2228	2.0214	3.142	3.5405	2.9773	3.2507
17600	4.6371	3.6051	3.754	2.9838	2.7866	2.0634	2.9343	2.9905	2.2868	3.7163	1.619	1.9738	3.9649	3.0429	3.6089	4.3385	1.5046	2.4711	3.139	2.0101	3.0375	4.0684	3.3185	2.581	3.2227	2.0216	3.1418	3.5407	2.9775	3.2507
17800	4.6371	3.6052	3.7542	2.984	2.7871	2.0637	2.9349	2.9902	2.2875	3.7165	1.6191	1.974	3.9656	3.0434	3.6091	4.3388	1.5043	2.4712	3.1394	2.0105	3.0373	4.0681	3.3185	2.581	3.2229	2.0219	3.1416	3.5411	2.9781	3.251
18000	4.6375	3.6051	3.7544	2.9848	2.7874	2.0638	2.9355	2.9901	2.288	3.7161	1.6191	1.9741	3.966	3.0437	3.609	4.3388	1.5045	2.471	3.1399	2.0104	3.0369	4.0683	3.3189	2.5812	3.2234	2.0219	3.1412	3.5409	2.978	3.2516
18200	4.6377	3.6058	3.7543	2.9849	2.7879	2.0635	2.9361	2.9904	2.2883	3.7159	1.6193	1.9746	3.9663	3.0443	3.6093	4.3388	1.5048	2.471	3.1399	2.0098	3.0367	4.0686	3.3188	2.581	3.2237	2.0218	3.1415	3.5406	2.9787	3.2512
18400	4.6378	3.6057	3.7545	2.9848	2.7882	2.0641	2.9363	2.9906	2.2884	3.7168	1.6196	1.975	3.9665	3.0451	3.6096	4.3386	1.5052	2.4707	3.1399	2.0096	3.0365	4.0687	3.3191	2.5811	3.2237	2.0216	3.1418	3.5404	2.9788	3.2511
18600	4.6379	3.6063	3.7542	2.9852	2.7887	2.064	2.9363	2.9907	2.2885	3.7173	1.6196	1.9749	3.9667	3.0454	3.6094	4.3387	1.5054	2.4705	3.1399	2.0097	3.0364	4.0691	3.3195	2.5811	3.224	2.0213	3.1418	3.5408	2.9794	3.2514
18800	4.6377	3.6065	3.7546	2.9849	2.7886	2.0649	2.9372	2.9909	2.288	3.717	1.6199	1.9749	3.9671	3.0456	3.6099	4.3386	1.5053	2.4706	3.1403	2.0102	3.0367	4.0689	3.3195	2.5813	3.2243	2.0215	3.1417	3.5409	2.9799	3.2517
19000	4.6377	3.6068	3.7548	2.9853	2.7888	2.0655	2.9374	2.9913	2.2884	3.7178	1.6199	1.9751	3.9676	3.046	3.6103	4.3387	1.506	2.4701	3.1407	2.0097	3.0369	4.0685	3.32	2.5816	3.2242	2.0212	3.1416	3.5409	2.9801	3.2519
19200	4.6383	3.6075	3.7546	2.986	2.789	2.0653	2.9375	2.9919	2.2889	3.7179	1.6199	1.9753	3.9677	3.0458	3.6095	4.339	1.5065	2.4698	3.1409	2.0104	3.0372	4.0686	3.3197	2.5821	3.2242	2.0211	3.1418	3.5412	2.9801	3.2522
19400	4.6383	3.6075	3.755	2.9861	2.789	2.0658	2.9374	2.9924	2.2894	3.7178	1.62	1.9755	3.9679	3.0457	3.6098	4.339	1.5066	2.4701	3.1409	2.0103	3.0369	4.0687	3.3201	2.5826	3.2247	2.0214	3.1422	3.5412	2.9804	3.2525
19600	4.6385	3.6075	3.7554	2.9868	2.7889	2.0664	2.9373	2.9922	2.2895	3.7181	1.6198	1.9761	3.9678	3.0462	3.6099	4.3391	1.5063	2.4698	3.1406	2.0109	3.0368	4.0689	3.3204	2.583	3.2246	2.0216	3.1423	3.5412	2.9805	3.253
19800	4.6386	3.6072	3.7554	2.9874	2.7892	2.0662	2.9375	2.9927	2.2901	3.7188	1.6196	1.9758	3.9679	3.0465	3.6099	4.3393	1.5061	2.4701	3.1407	2.0116	3.0367	4.0691	3.3202	2.5833	3.2247	2.0216	3.1427	3.5416	2.9808	3.2527
20000	4.6392	3.608	3.756	2.9875	2.7893	2.0661	2.9381	2.9931	2.2901	3.7197	1.6194	1.9759	3.9682	3.047	3.6096	4.3393	1.5065	2.4708	3.141	2.0118	3.0366	4.0694	3.3202	2.5831	3.225	2.0222	3.1425	3.5418	2.981	3.2524
20200	4.6394	3.6078	3.7566	2.9876	2.7889	2.0663	2.9389	2.9932	2.2904	3.7193	1.6196	1.976	3.9684	3.0472	3.6092	4.3393	1.5065	2.4708	3.1411	2.0121	3.0369	4.0695	3.3203	2.5833	3.2251	2.0221	3.1421	3.5422	2.9812	3.253
20400	4.6396	3.608	3.7568	2.9878	2.7887	2.0666	2.9391	2.9931	2.291	3.7191	1.6197	1.9759	3.9681	3.0476	3.6089	4.3396	1.5066	2.4712	3.1414	2.0121	3.0373	4.0694	3.3204	2.5831	3.2252	2.022	3.1428	3.5426	2.9811	3.2527
20600	4.6396	3.6085	3.7572	2.9876	2.7893	2.0673	2.9387	2.9932	2.2912	3.7198	1.6195	1.976	3.9681	3.0476	3.6087	4.3397	1.5067	2.4714	3.1417	2.0124	3.0372	4.0693	3.3201	2.5833	3.2253	2.0224	3.143	3.5426	2.9812	3.2529
20800	4.6397	3.6092	3.7569	2.988	2.7893	2.0678	2.9388	2.9939	2.2908	3.7197	1.6194	1.9764	3.9687	3.0485	3.6084	4.3399	1.5066	2.4715	3.1422	2.0124	3.0374	4.0696	3.3205	2.5834	3.2257	2.0223	3.1427	3.543	2.9812	3.2534
21000	4.64	3.609	3.7576	2.988	2.7896	2.0678	2.9392	2.9944	2.2911	3.7195	1.6193	1.9765	3.969	3.0484	3.6086	4.34	1.507	2.4721	3.1424	2.0122	3.0371	4.07	3.3206	2.5834	3.2257	2.0225	3.1424	3.5435	2.9812	3.2537
21200	4.6403	3.6086	3.7578	2.9883	2.79	2.0675	2.9387	2.9945	2.2913	3.7193	1.6193	1.976	3.969	3.049	3.6091	4.3401	1.5069	2.472	3.142	2.0123	3.0375	4.0704	3.3206	2.5834	3.2257	2.0228	3.1421	3.5436	2.9817	3.2539
21400	4.6405	3.6086	3.7574	2.9885	2.7901	2.0678	2.9387	2.9948	2.2916	3.7198	1.6195	1.9762	3.9696	3.049	3.6093	4.3401	1.5073	2.4722	3.142	2.0123	3.0374	4.0698	3.3207	2.5834	3.2259	2.0228	3.1418	3.5439	2.9816	3.2542
21600	4.6403	3.609	3.7581	2.9888	2.7903	2.068	2.9392	2.9947	2.2916	3.7199	1.6194	1.9769	3.9694	3.0489	3.6097	4.3401	1.5074	2.4719	3.1426	2.0126	3.0372	4.07	3.3204	2.5833	3.2261	2.023	3.1417	3.5441	2.9817	3.254
21800	4.6405	3.609	3.7584	2.989	2.7902	2.068	2.9393	2.9949	2.2918	3.7202	1.6194	1.977	3.9698	3.0491	3.6097	4.34	1.5074	2.472	3.1431	2.0126	3.0375	4.0697	3.3203	2.5829	3.226	2.0231	3.1417	3.5443	2.9819	3.254
22000	4.641	3.6091	3.7588	2.9891	2.7901	2.0683	2.9391	2.9949	2.2922	3.7203	1.6196	1.9771	3.9699	3.0491	3.6096	4.3402	1.5079	2.4724	3.1436	2.0124	3.0376	4.0699	3.3201	2.5834	3.2258	2.023	3.1418	3.5442	2.9819	3.2544
22200	4.6407	3.6091	3.7586	2.9894	2.7898	2.0686	2.9398	2.9951	2.2923	3.7209	1.6198	1.9775	3.97	3.0491	3.6098	4.34	1.5078	2.472	3.1436	2.0121	3.0378	4.0703	3.3203	2.5837	3.2259	2.0229	3.1416	3.5442	2.9818	3.2544
22400	4.6408	3.6091	3.7587	2.9896	2.7899	2.0684	2.9399	2.9953	2.2927	3.7206	1.6196	1.9775	3.9702	3.0491	3.6101	4.3399	1.5077	2.4721	3.1435	2.0125	3.0379	4.0706	3.3207	2.5839	3.2259	2.0231	3.1418	3.5442	2.9823	3.2543
22600	4.6409	3.6094	3.7587	2.9897	2.7902	2.0687	2.9404	2.9954	2.2927	3.7205	1.6197	1.9774	3.9701	3.0496	3.61	4.3403	1.508	2.472	3.1439	2.0126	3.0373	4.0708	3.3206	2.5839	3.2257	2.0226	3.1422	3.5442	2.9826	3.2543
22800	4.6411	3.6095	3.759	2.9899	2.7903	2.0689	2.9403	2.9954	2.2931	3.7208	1.6195	1.9779	3.9702	3.0501	3.61	4.3405	1.508	2.4722	3.144	2.0127	3.0378	4.0709	3.3204	2.5839	3.226	2.0226	3.1421	3.5445	2.9827	3.254
23000	4.6413	3.6096	3.7592	2.9899	2.7906	2.069	2.9401	2.9953	2.2931	3.7209	1.6195	1.978	3.9703	3.0502	3.6103	4.3405	1.5083	2.4719	3.1444	2.0129	3.0377	4.0706	3.3208	2.5842	3.2262	2.0229	3.1419	3.5445	2.9828	3.2538
23200	4.6416	3.6097	3.7593	2.9901	2.7909	2.0689	2.9399	2.9952	2.2934	3.7213	1.6197	1.9781	3.9703	3.0503	3.6102	4.3409	1.5083	2.4724	3.1441	2.013	3.0373	4.0706	3.3208	2.5843	3.2259	2.023	3.1419	3.5446	2.9827	3.2536
23400	4.6417	3.61	3.7599	2.9909	2.7907	2.0688	2.94	2.9954	2.2937	3.7214	1.6198	1.9782	3.9708	3.0506	3.6104	4.341	1.5084	2.4727	3.1437	2.0126	3.0374	4.0711	3.3207	2.5843	3.226	2.0232	3.1421	3.5447	2.983	3.2537
23600	4.6417	3.6099	3.7601	2.9909	2.7912	2.0686	2.9398	2.9957	2.2945	3.7219	1.6198	1.9784	3.9712	3.0504	3.6103	4.3411	1.5083	2.4725	3.1438	2.0125	3.0374	4.0716	3.3206	2.5845	3.2261	2.0232	3.1421	3.5448	2.983	3.2539
23800	4.6416	3.6101	3.7602	2.9908	2.7912	2.0689	2.9397	2.9958	2.2942	3.7222	1.6199	1.9783	3.9712	3.0502	3.6106	4.3411	1.5084	2.4728	3.1442	2.0122	3.0376	4.0721	3.3207	2.5848	3.2261	2.0232	3.142	3.545	2.9829	3.2541
24000	4.6418	3.6104	3.7606	2.9912	2.7915	2.0687	2.9399	2.9962	2.2939	3.722	1.6198	1.9787	3.9716	3.05	3.6108	4.3413	1.5084	2.4726	3.1446	2.0124	3.038	4.0721	3.3206	2.5849	3.2263	2.0233	3.1419	3.545	2.9831	3.2542
24200	4.6421	3.6105	3.7606	2.9912	2.7915	2.0688	2.9402	2.9963	2.2939	3.722	1.6199	1.9786	3.972	3.0499	3.6112	4.3414	1.5082	2.473	3.1443	2.0123	3.0381	4.072	3.3205	2.5847	3.2263	2.0233	3.142	3.5452	2.983	3.254
24400	4.6423	3.6104	3.761	2.9913	2.7915	2.069	2.94	2.9964	2.2941	3.722	1.6199	1.9788	3.972	3.0501	3.6114	4.3414	1.5086	2.4733	3.1443	2.0127	3.0375	4.0722	3.3206	2.5849	3.2264	2.0234	3.1422	3.5452	2.9827	3.2538
24600	4.6423	3.6104	3.7612	2.9913	2.7916	2.0692	2.94	2.9965	2.2942	3.722	1.6201	1.9788	3.9718	3.0504	3.6117	4.3414	1.5086	2.4733	3.1443	2.0126	3.0374	4.0727	3.3208	2.585	3.226	2.0237	3.1423	3.5454	2.9825	3.2539
24800	4.6425	3.6106	3.7615	2.9917	2.7916	2.0699	2.9398	2.9962	2.2942	3.7218	1.6203	1.9792	3.9716	3.0501	3.6121	4.3417	1.5085	2.4733	3.144	2.0129	3.0377	4.073	3.3209	2.5854	3.2261	2.0239	3.1426	3.5456	2.9827	3.254
25000	4.6423	3.6108	3.7616	2.9915	2.7918	2.07	2.9401	2.9962	2.2947	3.7218	1.6204	1.9792	3.9717	3.0506	3.612	4.3418	1.508	2.4736	3.144	2.0132	3.0379	4.0731	3.3213	2.5857	3.2263	2.024	3.143	3.5458	2.9826	3.2541
25200	4.6424	3.6112	3.7618	2.9916	2.7919	2.0705	2.9403	2.996	2.2949	3.7219	1.6204	1.9794	3.9721	3.0504	3.6121	4.3421	1.5082	2.4737	3.1441	2.0136	3.038	4.0731	3.3214	2.5853	3.2262	2.0242	3.1429	3.5459	2.9828	3.254
25400	4.6424	3.6112	3.7623	2.9919	2.7921	2.0704	2.9406	2.9962	2.2946	3.7223	1.6204	1.9797	3.9722	3.0505	3.6123	4.3423	1.5082	2.4736	3.1443	2.0138	3.0381	4.0732	3.3216	2.5857	3.2264	2.0242	3.1428	3.5457	2.9832	3.2544
25600	4.6424	3.6115	3.763	2.992	2.7924	2.0706	2.9404	2.9966	2.2945	3.7228	1.6203	1.9796	3.9723	3.0505	3.6122	4.3425	1.5081	2.4735	3.1446	2.014	3.0385	4.0734	3.3221	2.5856	3.2266	2.0243	3.1429	3.5455	2.9831	3.2545
25800	4.6424	3.6119	3.7631	2.992	2.7924	2.071	2.9405	2.9966	2.2944	3.723	1.6203	1.9795	3.9724	3.051	3.6119	4.3429	1.5079	2.4735	3.1448	2.014	3.0389	4.0734	3.3223	2.5854	3.2266	2.0245	3.1431	3.5455	2.9831	3.2543
26000	4.6425	3.6117	3.7634	2.9921	2.7925	2.0713	2.9403	2.9966	2.2946	3.7231	1.6203	1.9795	3.9722	3.0513	3.6116	4.3432	1.5079	2.4731	3.1449	2.0135	3.0395	4.0731	3.3225	2.5858	3.2263	2.0244	3.1437	3.5456	2.9828	3.2544
26200	4.6427	3.6116	3.7634	2.9923	2.7922	2.0716	2.9405	2.9969	2.2946	3.723	1.6203	1.9795	3.9723	3.0516	3.6117	4.3433	1.5081	2.4733	3.1451	2.0135	3.0395	4.0735	3.323	2.5859	3.2261	2.0247	3.1436	3.5455	2.9825	3.2548
26400	4.6426	3.6118	3.7633	2.9925	2.7921	2.0719	2.9401	2.9965	2.2946	3.7231	1.6202	1.9796	3.9725	3.0517	3.6118	4.3435	1.5082	2.4733	3.1453	2.0135	3.0396	4.0735	3.3231	2.5863	3.2258	2.0248	3.1438	3.5462	2.9825	3.2549
26600	4.6425	3.6116	3.7635	2.9927	2.7925	2.0724	2.9402	2.9967	2.2942	3.7228	1.6202	1.9796	3.9722	3.0519	3.6116	4.3433	1.5082	2.4736	3.1452	2.0141	3.0399	4.0738	3.3232	2.5863	3.2258	2.0246	3.1437	3.5463	2.9828	3.2548
26800	4.6427	3.6119	3.7639	2.993	2.7926	2.0728	2.9403	2.9967	2.2946	3.7231	1.6204	1.9798	3.9722	3.0519	3.6115	4.3438	1.5079	2.4737	3.1452	2.0144	3.0399	4.074	3.3233	2.5866	3.2257	2.0245	3.1435	3.5464	2.9827	3.2547
27000	4.6429	3.6117	3.764	2.9932	2.7928	2.0732	2.9405	2.9964	2.2945	3.7234	1.6206	1.98	3.9724	3.052	3.6116	4.3442	1.5075	2.4735	3.1452	2.0144	3.0402	4.0743	3.3234	2.5868	3.226	2.0247	3.1435	3.5468	2.9827	3.2548
27200	4.643	3.6119	3.7642	2.9931	2.7929	2.0733	2.941	2.9965	2.295	3.7234	1.6205	1.9799	3.9725	3.0522	3.6119	4.3443	1.5075	2.4735	3.1453	2.0143	3.0398	4.0746	3.3233	2.5867	3.2262	2.0251	3.1435	3.5468	2.9823	3.2544
27400	4.643	3.6119	3.7645	2.9931	2.7928	2.0735	2.9407	2.9963	2.295	3.7239	1.6206	1.9797	3.9727	3.0523	3.6117	4.3443	1.5076	2.4739	3.1449	2.0146	3.0401	4.0748	3.3232	2.5867	3.2262	2.0249	3.1434	3.5473	2.9823	3.2544
27600	4.6432	3.6118	3.7648	2.9933	2.7925	2.0736	2.9407	2.9964	2.295	3.7242	1.6205	1.9799	3.9731	3.0525	3.6117	4.3445	1.508	2.4741	3.1446	2.0149	3.0402	4.0747	3.3233	2.5867	3.2266	2.025	3.1436	3.5474	2.9825	3.2544
27800	4.6437	3.6121	3.7651	2.9932	2.7924	2.0736	2.9409	2.9963	2.2951	3.7245	1.6204	1.9799	3.9731	3.0526	3.612	4.3445	1.5081	2.4748	3.1444	2.015	3.0404	4.0747	3.3232	2.5869	3.2267	2.025	3.1435	3.5475	2.9825	3.2543
28000	4.6439	3.6122	3.7656	2.9932	2.7925	2.0737	2.9408	2.9963	2.2951	3.7245	1.6205	1.9795	3.9733	3.0526	3.6124	4.3445	1.5077	2.4747	3.1443	2.0148	3.0404	4.075	3.3231	2.5866	3.2268	2.025	3.1437	3.5475	2.9826	3.2542
28200	4.6443	3.612	3.766	2.993	2.7925	2.0737	2.941	2.9965	2.295	3.7246	1.6205	1.9794	3.9736	3.0526	3.6125	4.3444	1.5082	2.475	3.1444	2.0145	3.0408	4.0751	3.3234	2.5865	3.2268	2.0249	3.1435	3.5478	2.983	3.2543
28400	4.6446	3.6118	3.7661	2.9929	2.7922	2.0737	2.9412	2.9961	2.2953	3.7245	1.6203	1.9797	3.9738	3.0527	3.6124	4.3445	1.5082	2.4753	3.1445	2.0148	3.0407	4.075	3.3234	2.5863	3.2266	2.025	3.1436	3.5478	2.9831	3.2549
28600	4.6445	3.6116	3.766	2.9933	2.7927	2.0738	2.9414	2.9961	2.2951	3.7243	1.6203	1.9798	3.9739	3.0526	3.6122	4.3446	1.5081	2.4753	3.1443	2.0151	3.0408	4.0751	3.3235	2.5863	3.2267	2.0252	3.144	3.5481	2.9833	3.2554
28800	4.6445	3.6117	3.7658	2.9937	2.7927	2.0737	2.9417	2.9958	2.2951	3.7244	1.6202	1.9798	3.9738	3.0521	3.6118	4.3449	1.5081	2.4755	3.1439	2.015	3.0409	4.0751	3.3235	2.5863	3.2268	2.025	3.1439	3.548	2.9835	3.2555
29000	4.6446	3.6116	3.7658	2.9937	2.7929	2.074	2.9415	2.9958	2.295	3.7247	1.6201	1.98	3.9742	3.0522	3.6115	4.3451	1.508	2.4757	3.144	2.0155	3.041	4.0752	3.3238	2.5862	3.2268	2.025	3.1444	3.5482	2.9837	3.2557
29200	4.6445	3.612	3.7661	2.9939	2.7928	2.0743	2.9412	2.996	2.2949	3.725	1.6201	1.98	3.9743	3.0525	3.6116	4.3452	1.5082	2.4758	3.144	2.0153	3.0409	4.0759	3.3238	2.5861	3.227	2.025	3.1447	3.5484	2.9837	3.256
29400	4.6446	3.612	3.7659	2.994	2.7931	2.0744	2.9411	2.9964	2.2948	3.7254	1.62	1.9801	3.9744	3.0528	3.6119	4.3453	1.5081	2.4759	3.1442	2.0156	3.0411	4.0757	3.3238	2.586	3.2272	2.0247	3.1446	3.5483	2.9837	3.2561
29600	4.6447	3.6119	3.7658	2.9939	2.793	2.0745	2.9412	2.9964	2.2951	3.7254	1.6201	1.9803	3.9745	3.0526	3.6117	4.3455	1.5083	2.4757	3.1445	2.0155	3.0412	4.0757	3.3238	2.586	3.2273	2.0248	3.1446	3.5482	2.9838	3.2564
29800	4.6446	3.6119	3.7658	2.994	2.7929	2.0748	2.9412	2.9963	2.2953	3.7254	1.62	1.9806	3.9743	3.0528	3.6119	4.3454	1.5084	2.4757	3.1446	2.0158	3.0409	4.0754	3.3241	2.5863	3.2274	2.0246	3.1444	3.5482	2.9837	3.2563
30000	4.6448	3.6117	3.7658	2.994	2.793	2.0751	2.9411	2.9969	2.2958	3.7256	1.6201	1.9806	3.9745	3.0531	3.6119	4.3457	1.5085	2.4758	3.1449	2.0157	3.0411	4.0753	3.3239	2.5863	3.2274	2.0245	3.1443	3.5481	2.9837	3.2563
30200	4.6451	3.6117	3.766	2.9942	2.7933	2.0757	2.9417	2.9971	2.2958	3.7261	1.6201	1.9809	3.9746	3.053	3.6117	4.3458	1.5082	2.4761	3.1451	2.0157	3.0414	4.0755	3.3241	2.5866	3.2273	2.0246	3.1443	3.5482	2.9836	3.2567
30400	4.6454	3.6118	3.7659	2.9944	2.7932	2.0758	2.9418	2.9973	2.2959	3.7259	1.6203	1.9807	3.9746	3.0531	3.6119	4.346	1.5082	2.4761	3.1446	2.0158	3.0417	4.0756	3.324	2.5869	3.2272	2.0251	3.1443	3.5483	2.9838	3.2566
30600	4.6454	3.6116	3.7661	2.9946	2.7931	2.076	2.9416	2.9976	2.2958	3.7263	1.6204	1.9809	3.9747	3.0533	3.6118	4.3461	1.5081	2.4763	3.1445	2.0162	3.0413	4.0752	3.3242	2.5871	3.2271	2.025	3.1443	3.5482	2.984	3.2567
30800	4.6456	3.6117	3.7661	2.9946	2.793	2.0762	2.9415	2.9977	2.2955	3.7262	1.6204	1.981	3.9745	3.0532	3.6121	4.346	1.5083	2.4761	3.1443	2.0165	3.0411	4.075	3.3243	2.587	3.227	2.0253	3.1442	3.5481	2.9841	3.2567
31000	4.6455	3.6118	3.7664	2.9949	2.7933	2.0765	2.9416	2.9979	2.2955	3.7263	1.6205	1.9809	3.9748	3.0535	3.6118	4.3462	1.5082	2.4762	3.1444	2.0167	3.0414	4.0748	3.3245	2.5872	3.227	2.0253	3.1444	3.5484	2.984	3.2571
31057	4.6456	3.6118	3.7665	2.995	2.7934	2.0764	2.9417	2.9981	2.2954	3.7264	1.6204	1.9809	3.9747	3.0533	3.6118	4.3463	1.5084	2.4763	3.1444	2.0168	3.0415	4.0747	3.3243	2.5872	3.2271	2.0255	3.1445	3.5486	2.984	3.257
31200	4.6454	3.6119	3.7667	2.9951	2.7937	2.0766	2.9415	2.9985	2.2955	3.7265	1.6204	1.9811	3.9749	3.0534	3.6118	4.3464	1.5085	2.4762	3.1442	2.0169	3.0415	4.0748	3.3244	2.5872	NA	2.0255	3.1444	3.5485	2.9843	3.2573
31400	4.6455	3.612	3.7668	2.995	2.7937	2.0767	2.9416	2.9985	2.2956	3.7264	1.6205	1.9813	3.9749	3.0532	3.6116	4.3467	1.5087	2.476	3.1442	2.0172	3.0416	4.0748	3.3245	2.5875	NA	2.0257	3.1445	3.5485	2.9843	3.2574
31600	4.6455	3.612	3.7669	2.9949	2.7938	2.0768	2.9418	2.9985	2.2953	3.7266	1.6206	1.9815	3.9747	3.0535	3.6115	4.3464	1.5086	2.476	3.1442	2.0172	3.0416	4.0751	3.3244	2.588	NA	2.026	3.1445	3.5487	2.9846	3.2573
31800	4.6455	3.6122	3.7668	2.995	2.7939	2.0772	2.9417	2.9984	2.2954	3.7273	1.6204	1.9818	3.975	3.0535	3.6114	4.3467	1.5087	2.4759	3.1442	2.0173	3.0418	4.0755	3.3244	2.5883	NA	2.0262	3.1448	3.5489	2.9847	3.2574
32000	4.6455	3.6126	3.7667	2.9951	2.7943	2.0772	2.9413	2.9983	2.2954	3.7272	1.6203	1.982	3.975	3.0541	3.6112	4.3468	1.5088	2.4762	3.1443	2.0175	3.0418	4.0757	3.3242	2.5884	NA	2.026	3.1449	3.5489	2.9848	3.2575
32200	4.6454	3.6125	3.767	2.9952	2.7943	2.0772	2.9416	2.9987	2.2954	3.7277	1.6203	1.982	3.9748	3.0542	3.6112	4.347	1.5088	2.4767	3.1442	2.0177	3.042	4.0761	3.324	2.5887	NA	2.0258	3.1452	3.5491	2.9847	3.2572
32400	4.6455	3.6127	3.7673	2.9953	2.7944	2.0771	2.9416	2.999	2.2956	3.7282	1.6201	1.9819	3.9749	3.0541	3.611	4.347	1.5089	2.4766	3.1444	2.0176	3.0417	4.076	3.324	2.5889	NA	2.0257	3.1453	3.5489	2.9849	3.2575
32600	4.6455	3.6125	3.7673	2.9953	2.7944	2.0772	2.9415	2.9989	2.2956	3.7284	1.6202	1.9819	3.9751	3.0543	3.6114	4.3472	1.5089	2.4765	3.1444	2.0175	3.0416	4.0762	3.324	2.5891	NA	2.0256	3.1454	3.5489	2.985	3.2574
32800	4.6455	3.6126	3.7673	2.9952	2.7947	2.0773	2.9415	2.9992	2.2954	3.7286	1.6203	1.9818	3.9754	3.0546	3.6115	4.3473	1.509	2.4767	3.1445	2.0178	3.0415	4.0762	3.3241	2.5892	NA	2.0256	3.1454	3.5487	2.9851	3.2576
33000	4.6458	3.6126	3.7674	2.9951	2.7945	2.0773	2.9414	2.9994	2.2954	3.7286	1.6205	1.982	3.9757	3.0549	3.6116	4.3473	1.5092	2.4768	3.1445	2.018	3.0419	4.0761	3.3242	2.5894	NA	2.0255	3.1453	3.5487	2.985	3.2576
33200	4.6458	3.6125	3.7676	2.9953	2.7946	2.0773	2.9415	2.9993	2.2955	3.7289	1.6205	1.9819	3.9756	3.0546	3.6117	4.3475	1.5094	2.4768	3.1447	2.018	3.0418	4.0765	3.324	2.5896	NA	2.0254	3.1451	3.549	2.9852	3.2575
33400	4.6459	3.6126	3.7677	2.9954	2.7948	2.0774	2.9417	2.9994	2.2954	3.7292	1.6201	1.9822	3.9753	3.0544	3.6117	4.3476	1.5094	2.4768	3.1446	2.018	3.0419	4.0764	3.3242	2.5896	NA	2.0256	3.1452	3.549	2.985	3.2577
33600	4.6461	3.6127	3.7677	2.9957	2.7949	2.0774	2.9416	2.9998	2.2956	3.7291	1.6203	1.9819	3.9752	3.0546	3.6118	4.3477	1.5094	2.4766	3.1442	2.0179	3.0418	4.0768	3.3242	2.5896	NA	2.0257	3.1452	3.5492	2.985	3.258
33800	4.6464	3.6125	3.7678	2.9957	2.7951	2.0774	2.9415	2.9996	2.2958	3.7292	1.6203	1.9819	3.975	3.0549	3.6118	4.3476	1.5097	2.4765	3.1444	2.0181	3.0416	4.0769	3.3243	2.5898	NA	2.0258	3.1452	3.5488	2.9852	3.2581
34000	4.6465	3.6128	3.7678	2.9959	2.7952	2.0777	2.9418	2.9999	2.2959	3.7292	1.6205	1.982	3.9749	3.055	3.6118	4.3475	1.5097	2.4764	3.1448	2.0183	3.0416	4.077	3.3243	2.5897	NA	2.0259	3.145	3.5489	2.9851	3.2581
34200	4.6466	3.6126	3.7679	2.9958	2.7954	2.0777	2.9421	3.0003	2.2962	3.7293	1.6205	1.982	3.9749	3.0548	3.6118	4.3475	1.51	2.4764	3.1451	2.0184	3.0417	4.0773	3.3244	2.5894	NA	2.0258	3.1449	3.5492	2.9853	3.2582
34400	4.6466	3.6124	3.7681	2.996	2.7955	2.0779	2.9422	3.0003	2.2964	3.7295	1.6206	1.9823	3.9749	3.0552	3.6122	4.3475	1.5103	2.4766	3.145	2.0183	3.0419	4.0773	3.3243	2.5896	NA	2.0257	3.145	3.5493	2.9853	3.2581
34600	4.6466	3.6125	3.7683	2.996	2.7957	2.078	2.9421	3.0002	2.2966	3.7296	1.6205	1.9824	3.9749	3.0552	3.6123	4.3472	1.5102	2.4766	3.1453	2.0187	3.0421	4.0773	3.3246	2.59	NA	2.0257	3.1449	3.5491	2.9851	3.2578
34800	4.6467	3.6127	3.7684	2.9963	2.7959	2.0781	2.9422	3.0001	2.2964	3.7297	1.6204	1.9824	3.9748	3.0553	3.6125	4.3473	1.5102	2.4765	3.1458	2.0186	3.0421	4.0774	3.3245	2.5898	NA	2.0258	3.145	3.5494	2.985	3.258
35000	4.6469	3.6128	3.7686	2.9961	2.7956	2.078	2.9423	3.0002	2.2966	3.73	1.6205	1.9825	3.9746	3.0556	3.6127	4.3472	1.5102	2.4765	3.1459	2.0187	3.0423	4.0775	3.3244	2.5899	NA	2.0257	3.1451	3.5497	2.9851	3.2578
35200	4.6469	3.6132	3.7687	2.9961	2.7957	2.0781	2.9426	3.0002	2.297	3.7298	1.6205	1.9825	3.975	3.0558	3.6126	4.3471	1.5102	2.4763	3.1456	2.0189	3.0427	4.0774	3.3246	2.5898	NA	2.0257	3.1454	3.5496	2.9851	3.2576
35400	4.647	3.613	3.7686	2.9964	2.7958	2.0785	2.9428	3.0005	2.2968	3.7299	1.6205	1.9822	3.9749	3.056	3.6128	4.3469	1.5102	2.4764	3.1456	2.0189	3.043	4.0776	3.3248	2.5895	NA	2.0258	3.1454	3.5497	2.9853	3.2578
35600	4.647	3.6131	3.7688	2.9964	2.7959	2.0786	2.9427	3.0004	2.2968	3.7304	1.6204	1.9823	3.9749	3.0561	3.6128	4.3469	1.5103	2.4765	3.1457	2.0188	3.0428	4.0776	3.3246	2.5896	NA	2.0259	3.1454	3.5497	2.9855	3.2579
35800	4.647	3.613	3.7686	2.9963	2.7962	2.0784	2.9427	3.0005	2.2969	3.7307	1.6204	1.9822	3.9751	3.0563	3.6126	4.347	1.5102	2.4765	3.1455	2.0188	3.0431	4.0778	3.3248	2.5897	NA	2.0261	3.1452	3.5499	2.9855	3.2578
36000	4.6472	3.6131	3.7686	2.996	2.7963	2.0786	2.9426	3.0005	2.297	3.7309	1.6202	1.982	3.9749	3.0561	3.6123	4.3471	1.5103	2.4765	3.1456	2.019	3.0429	4.0782	3.3253	2.5898	NA	2.0259	3.1454	3.5503	2.9853	3.258
36200	4.6474	3.6131	3.7687	2.9963	2.7963	2.079	2.9428	3.0005	2.2973	3.7309	1.6203	1.9823	3.975	3.0559	3.6125	4.3472	1.5103	2.4766	3.1457	2.0192	3.0433	4.0781	3.3249	2.5899	NA	2.026	3.1453	3.5504	2.9851	3.258
36400	4.6475	3.6131	3.7689	2.9963	2.7964	2.0795	2.9427	3.0006	2.2971	3.7308	1.6203	1.9822	3.9751	3.0558	3.6127	4.3472	1.5103	2.4766	3.1458	2.0191	3.0435	4.078	3.325	2.5898	NA	2.0262	3.1453	3.5504	2.9851	3.2583
36600	4.6476	3.6132	3.7687	2.9964	2.7964	2.0799	2.9426	3.0008	2.2969	3.7312	1.6202	1.9822	3.9752	3.056	3.6125	4.3472	1.5103	2.4766	3.1457	2.019	3.0438	4.0782	3.3249	2.5902	NA	2.0264	3.1456	3.5504	2.9853	3.2584
36800	4.6473	3.613	3.7687	2.9963	2.7964	2.0796	2.943	3.001	2.2969	3.731	1.6203	1.9823	3.9752	3.0561	3.6126	4.347	1.5103	2.4767	3.1457	2.019	3.0439	4.0783	3.325	2.5903	NA	2.0265	3.1457	3.5504	2.9856	3.2585
37000	4.6476	3.6132	3.7689	2.9964	2.7964	2.0794	2.9431	3.0013	2.2971	3.7311	1.6205	1.9822	3.9752	3.0563	3.6124	4.347	1.5102	2.4767	3.1456	2.0194	3.044	4.0783	3.3249	2.5903	NA	2.0266	3.1458	3.5505	2.9857	3.2584
37200	4.6478	3.6134	3.7689	2.9966	2.7963	2.0795	2.9431	3.0015	2.2971	3.7312	1.6206	1.9821	3.975	3.0563	3.6124	4.3471	1.5103	2.4767	3.1454	2.0192	3.0439	4.0784	3.325	2.5904	NA	2.0268	3.1457	3.5508	2.9857	3.2583
37400	4.6478	3.6134	3.769	2.9966	2.7965	2.0793	2.9432	3.0014	2.2973	3.7312	1.6204	1.982	3.9752	3.0566	3.6122	4.3473	1.5103	2.4768	3.1456	2.0193	3.0437	4.0783	3.3248	2.5905	NA	2.0267	3.1457	3.5509	2.9858	3.2585
37600	4.6479	3.6133	3.769	2.9967	2.7965	2.08	2.9432	3.0012	2.2972	3.7309	1.6202	1.9821	3.9755	3.0569	3.6123	4.3471	1.5105	2.4769	3.1458	2.0194	3.0435	4.0782	3.3246	2.5905	NA	2.0268	3.1457	3.5511	2.9858	3.2588
37800	4.6478	3.6133	3.7688	2.9968	2.7965	2.0801	2.9432	3.0013	2.297	3.7311	1.6201	1.9824	3.9754	3.0568	3.6123	4.347	1.5105	2.4771	3.1459	2.0196	3.0436	4.0783	3.3249	2.5909	NA	2.0269	3.1459	3.5512	2.986	3.2587
38000	4.6482	3.6134	3.7687	2.9967	2.7966	2.0801	2.9434	3.0016	2.2972	3.731	1.6201	1.9824	3.9756	3.0567	3.6125	4.347	1.5104	2.4769	3.146	2.0195	3.0434	4.0784	3.3252	2.5908	NA	2.0268	3.1458	3.5512	2.9862	3.2586
38200	4.6482	3.6136	3.7688	2.9968	2.7966	2.0803	2.9434	3.0016	2.297	3.7313	1.6201	1.9826	3.9756	3.0568	3.6127	4.347	1.5105	2.4768	3.1459	2.0195	3.0435	4.0786	3.3255	2.5906	NA	2.0265	3.1459	3.5512	2.9862	3.259
38400	4.6484	3.6138	3.7689	2.997	2.7964	2.0807	2.9436	3.0019	2.297	3.7314	1.6201	1.9827	3.9756	3.0568	3.6129	4.3471	1.5108	2.477	3.146	2.0195	3.0435	4.0786	3.3256	2.5909	NA	2.0267	3.146	3.5511	2.9862	3.2592
38600	4.6482	3.6138	3.769	2.9971	2.7963	2.0808	2.9436	3.002	2.297	3.7316	1.6202	1.9827	3.9756	3.0568	3.6134	4.3472	1.5107	2.4769	3.1459	2.0194	3.0434	4.0786	3.3256	2.591	NA	2.0268	3.1461	3.5514	2.9862	3.2592
38800	4.6481	3.6138	3.769	2.9973	2.7964	2.0806	2.9436	3.0021	2.2969	3.7313	1.6202	1.9829	3.9757	3.057	3.6133	4.347	1.5109	2.4768	3.1461	2.0192	3.0435	4.0789	3.326	2.591	NA	2.0269	3.1461	3.5514	2.9859	3.2592
39000	4.6483	3.614	3.7692	2.9973	2.7965	2.0805	2.9438	3.0021	2.297	3.7315	1.6204	1.983	3.976	3.0571	3.6134	4.3471	1.511	2.4769	3.1462	2.0193	3.0437	4.0785	3.3262	2.5907	NA	2.027	3.1463	3.5515	2.9861	3.2594
39200	4.6483	3.6139	3.7692	2.9974	2.7967	2.0807	2.944	3.0021	2.2971	3.7316	1.6205	1.983	3.9759	3.057	3.6137	4.3472	1.511	2.4769	3.1461	2.0197	3.044	4.0785	3.3266	2.5904	NA	2.0271	3.1463	3.5515	2.9863	3.2596
39400	4.6486	3.6141	3.7693	2.9974	2.7968	2.081	2.9438	3.0023	2.2971	3.7317	1.6204	1.9832	3.9759	3.0572	3.6136	4.3474	1.5108	2.477	3.1459	2.0198	3.044	4.0786	3.3266	2.5904	NA	2.0274	3.1462	3.5515	2.9862	3.2597
39600	4.6487	3.6139	3.7693	2.9979	2.7967	2.0811	2.9439	3.0023	2.2972	3.7318	1.6204	1.9832	3.9759	3.0571	3.6138	4.3475	1.5112	2.4772	3.146	2.0199	3.0441	4.0785	3.3266	2.5904	NA	2.0273	3.1463	3.5513	2.9862	3.2599
39800	4.6487	3.6139	3.7693	2.9978	2.7968	2.0812	2.9439	3.0023	2.297	3.7316	1.6203	1.9833	3.9759	3.0571	3.6139	4.3475	1.5112	2.4777	3.1457	2.0203	3.0442	4.0787	3.3267	2.5903	NA	2.0272	3.1463	3.5514	2.9864	3.2598
40000	4.6487	3.614	3.7693	2.9979	2.7968	2.0812	2.9439	3.0024	2.2971	3.7317	1.6204	1.9832	3.9762	3.057	3.6141	4.3478	1.5114	2.4777	3.1457	2.0204	3.0444	4.0788	3.3266	2.5904	NA	2.0275	3.1465	3.5514	2.9864	3.2597
40200	4.6485	3.6139	3.7693	2.9978	2.7969	2.0815	2.944	3.0025	2.2972	3.7317	1.6202	1.9831	3.9764	3.0572	3.6139	4.3478	1.5116	2.4777	3.1456	2.0206	3.0446	4.0788	3.3267	2.5903	NA	2.0278	3.1465	3.5517	2.9864	3.2597
40400	4.6485	3.614	3.7693	2.9977	2.7971	2.0813	2.9439	3.0025	2.2971	3.7315	1.6203	1.9831	3.9766	3.0573	3.6138	4.348	1.5115	2.4775	3.1456	2.0206	3.0445	4.0789	3.3266	2.59	NA	2.0279	3.1464	3.5519	2.9866	3.2598
40600	4.6485	3.6141	3.7694	2.9978	2.7968	2.0812	2.9439	3.0029	2.2969	3.7314	1.6203	1.9831	3.9768	3.0573	3.6137	4.348	1.5114	2.4775	3.1452	2.0206	3.0446	4.0788	3.3268	2.59	NA	2.0279	3.1465	3.5518	2.9868	3.2599
40800	4.6485	3.6143	3.7695	2.9978	2.7969	2.0813	2.944	3.0029	2.2971	3.7313	1.6203	1.983	3.9766	3.0577	3.6136	4.3481	1.5113	2.4774	3.1456	2.0205	3.0447	4.0789	3.3269	2.5901	NA	2.028	3.1465	3.5521	2.9869	3.2599
41000	4.6487	3.6145	3.7694	2.9981	2.7967	2.0812	2.9437	3.0028	2.2971	3.7314	1.6204	1.983	3.9767	3.0576	3.6136	4.3481	1.5113	2.4773	3.1457	2.0204	3.0449	4.0791	3.3271	2.5903	NA	2.0282	3.1465	3.5523	2.987	3.26
41200	4.6486	3.6143	3.7696	2.9981	2.7967	2.0813	2.9439	3.0029	2.2971	3.7315	1.6204	1.9829	3.9767	3.0577	3.6138	4.3481	1.5114	2.4773	3.1459	2.0204	3.045	4.0794	3.3269	2.5903	NA	2.0284	3.1463	3.5524	2.9869	3.26
41400	4.6484	3.6143	3.7696	2.9981	2.7967	2.0813	2.9439	3.0029	2.297	3.7316	1.6204	1.9828	3.9768	3.0578	3.6136	4.3482	1.5115	2.4774	3.1459	2.0204	3.0452	4.0796	3.3266	2.5902	NA	2.0286	3.1463	3.5523	2.987	3.26
41600	4.6486	3.6144	3.7697	2.9981	2.7968	2.0815	2.9444	3.0028	2.2969	3.7317	1.6204	1.9827	3.9769	3.0579	3.6137	4.3485	1.5117	2.4773	3.1456	2.0204	3.0454	4.0796	3.3267	2.5903	NA	2.0285	3.1464	3.5525	2.987	3.2601
41800	4.6488	3.6147	3.7699	2.998	2.7968	2.0815	2.9443	3.0027	2.297	3.7319	1.6205	1.9829	3.9772	3.0582	3.6136	4.3483	1.5117	2.4771	3.1459	2.0205	3.0456	4.0798	3.3267	2.5906	NA	2.0285	3.1465	3.5527	2.987	3.2604
42000	4.6487	3.6149	3.7701	2.998	2.7968	2.0817	2.9442	3.0029	2.297	3.732	1.6205	1.9831	3.9775	3.0581	3.6137	4.3484	1.5116	2.477	3.1458	2.0205	3.0455	4.0797	3.3269	2.5905	NA	2.0286	3.1465	3.5529	2.9871	3.2604
42200	4.6488	3.6151	3.77	2.9981	2.7969	2.0819	2.9444	3.0031	2.297	3.732	1.6205	1.9833	3.9776	3.058	3.6138	4.3484	1.5115	2.4771	3.1459	2.0207	3.0455	4.0796	3.3269	2.5906	NA	2.0287	3.1464	3.5528	2.9871	3.2607
42400	4.6489	3.6149	3.7703	2.9984	2.797	2.0822	2.9444	3.0031	2.2972	3.7324	1.6205	1.9833	3.9777	3.0582	3.6137	4.3482	1.5116	2.4771	3.146	2.0207	3.0455	4.0795	3.3269	2.5907	NA	2.0287	3.1466	3.5528	2.9872	3.2604
42600	4.649	3.6146	3.7705	2.9985	2.7969	2.0824	2.9444	3.0033	2.2972	3.7323	1.6207	1.9835	3.9779	3.0583	3.6136	4.3483	1.5117	2.4772	3.1463	2.0209	3.0456	4.0797	3.3271	2.5906	NA	2.0286	3.1466	3.5529	2.9872	3.2603
42800	4.649	3.6149	3.7702	2.9986	2.797	2.0827	2.9447	3.0034	2.2974	3.732	1.6208	1.9835	3.9779	3.0583	3.6138	4.3485	1.5116	2.4773	3.1464	2.021	3.0453	4.0796	3.3271	2.5908	NA	2.0287	3.1466	3.553	2.9872	3.2604
43000	4.6491	3.6145	3.7701	2.9986	2.7972	2.0828	2.9447	3.0032	2.2975	3.732	1.6208	1.9835	3.9779	3.0581	3.6136	4.3487	1.5116	2.4772	3.1466	2.0209	3.0452	4.0793	3.3273	2.5909	NA	2.0288	3.1468	3.5532	2.9873	3.2606
43200	4.6489	3.6148	3.77	2.9986	2.797	2.0831	2.9447	3.0036	2.2976	3.7319	1.6208	1.9835	3.9778	3.0581	3.6137	4.3487	1.5117	2.4774	3.1468	2.0211	3.0457	4.0796	3.3272	2.5911	NA	2.0289	3.1468	3.5532	2.9875	3.2606
43400	4.6489	3.6149	3.7702	2.9985	2.797	2.0831	2.9446	3.0036	2.2975	3.7318	1.6208	1.9834	3.9779	3.0582	3.6138	4.3488	1.5115	2.4773	3.1467	2.0211	3.0456	4.0798	3.3273	2.5912	NA	2.0289	3.1469	3.553	2.9875	3.2606
43600	4.6488	3.6147	3.7702	2.9985	2.7969	2.083	2.9446	3.0036	2.2976	3.7318	1.621	1.9833	3.978	3.0582	3.6138	4.3488	1.5115	2.4775	3.1468	2.0213	3.0456	4.0798	3.3272	2.5911	NA	2.0292	3.1471	3.5531	2.9874	3.2605
43800	4.6487	3.6147	3.7701	2.9986	2.7969	2.0832	2.9447	3.0037	2.2976	3.7319	1.621	1.9834	3.978	3.0583	3.6139	4.3488	1.5116	2.4772	3.1468	2.0215	3.0457	4.0799	3.3271	2.5913	NA	2.0293	3.147	3.5532	2.9873	3.2607
44000	4.6487	3.6146	3.7701	2.9987	2.797	2.0832	2.9448	3.0041	2.2976	3.7319	1.6211	1.9834	3.978	3.0584	3.6138	4.3488	1.5116	2.4773	3.1468	2.0216	3.0457	4.08	3.3274	2.5913	NA	2.0293	3.147	3.5532	2.9873	3.2611
44200	4.6488	3.6144	3.7702	2.9987	2.7969	2.0834	2.9447	3.0042	2.2976	3.7318	1.621	1.9834	3.9779	3.0584	3.6137	4.3488	1.5117	2.4775	3.1469	2.0217	3.0457	4.08	3.3275	2.5914	NA	2.0293	3.1472	3.5534	2.9873	3.2612
44400	4.6489	3.6142	3.7702	2.9988	2.797	2.0834	2.9447	3.0041	2.2979	3.7319	1.6211	1.9835	3.9781	3.0586	3.6141	4.3488	1.5116	2.4776	3.1469	2.0219	3.0459	4.08	3.3275	2.5914	NA	2.0295	3.1473	3.5536	2.9873	3.2613
44600	4.6487	3.6144	3.7702	2.9989	2.7972	2.0836	2.9446	3.0041	2.298	3.7321	1.6213	1.9836	3.9784	3.0588	3.6142	4.3489	1.5116	2.4778	3.1472	2.0218	3.0459	4.08	3.3276	2.5917	NA	2.0293	3.1473	3.5538	2.9875	3.2615
44800	4.6487	3.6143	3.7702	2.9989	2.7971	2.0837	2.9445	3.004	2.298	3.7321	1.6212	1.9835	3.9787	3.0588	3.6141	4.3488	1.5117	2.4777	3.1471	2.0218	3.0458	4.0801	3.3275	2.5918	NA	2.0293	3.1473	3.5537	2.9875	3.2618
45000	4.6489	3.6143	3.7703	2.9987	2.7972	2.0839	2.9446	3.0039	2.298	3.732	1.6212	1.9836	3.9787	3.0586	3.6143	4.3489	1.5116	2.4775	3.1472	2.0219	3.0458	4.0802	3.3275	2.5917	NA	2.0293	3.1472	3.5538	2.9874	3.262
45200	4.649	3.6144	3.7704	2.9987	2.7973	2.0842	2.9444	3.0038	2.298	3.7321	1.6213	1.9835	3.9785	3.0586	3.6145	4.3488	1.5117	2.4776	3.1475	2.0218	3.0457	4.0802	3.3276	2.5918	NA	2.0293	3.1473	3.5538	2.9875	3.2619
45400	4.6491	3.6145	3.7705	2.9988	2.7972	2.0842	2.9444	3.0038	2.2978	3.7321	1.6213	1.9835	3.9785	3.0587	3.6145	4.3486	1.5116	2.4778	3.1473	2.0216	3.0457	4.0802	3.3275	2.592	NA	2.0293	3.1474	3.5539	2.9874	3.2619
45600	4.6491	3.6146	3.7703	2.9989	2.797	2.0843	2.9447	3.004	2.2978	3.7322	1.6212	1.9835	3.9784	3.0585	3.6147	4.3486	1.5116	2.4777	3.1473	2.0214	3.0456	4.08	3.3275	2.5921	NA	2.0292	3.1473	3.5541	2.9874	3.2618
45800	4.6491	3.6145	3.7704	2.999	2.7971	2.0846	2.9448	3.004	2.2979	3.7322	1.6213	1.9836	3.9785	3.0585	3.6147	4.3486	1.5116	2.4775	3.1473	2.0215	3.0457	4.0799	3.3276	2.5921	NA	2.0292	3.1473	3.5542	2.9874	3.2619
46000	4.6493	3.6144	3.7705	2.9993	2.7973	2.0848	2.9448	3.0038	2.298	3.7324	1.6212	1.9836	3.9785	3.0586	3.6147	4.3487	1.5115	2.4775	3.1472	2.0216	3.0457	4.0799	3.3276	2.592	NA	2.0293	3.1474	3.5542	2.9874	3.262
46200	4.6492	3.6145	3.7705	2.9994	2.7972	2.085	2.9448	3.0037	2.298	3.7325	1.6212	1.9837	3.9787	3.0583	3.6148	4.3487	1.5116	2.4773	3.1472	2.0217	3.046	4.0802	3.3278	2.592	NA	2.0296	3.1473	3.5545	2.9873	3.262
46400	4.6491	3.6145	3.7707	2.9995	2.7974	2.0851	2.9449	3.0037	2.2981	3.7325	1.6212	1.9838	3.9788	3.0583	3.615	4.3487	1.5117	2.4774	3.1473	2.0217	3.046	4.0805	3.3279	2.592	NA	2.0295	3.1474	3.5544	2.9872	3.2621
46600	4.6493	3.6145	3.7707	2.9994	2.7976	2.0852	2.9449	3.0038	2.2978	3.7325	1.6212	1.9837	3.9788	3.0583	3.6149	4.3487	1.5117	2.4776	3.1473	2.0215	3.0459	4.0805	3.3279	2.5921	NA	2.0294	3.1475	3.5544	2.9875	3.2622
46800	4.6493	3.6145	3.7707	2.9995	2.7977	2.0851	2.9451	3.004	2.2979	3.7324	1.6212	1.9839	3.9789	3.0585	3.6151	4.3487	1.5118	2.4776	3.1473	2.0218	3.0459	4.0804	3.328	2.5921	NA	2.0292	3.1474	3.5544	2.9876	3.2623
47000	4.6491	3.6144	3.7705	2.9997	2.7975	2.0853	2.9452	3.0041	2.2979	3.7322	1.6211	1.9839	3.9789	3.0586	3.6152	4.3487	1.5119	2.4776	3.1473	2.022	3.046	4.0803	3.3281	2.5921	NA	2.0292	3.1473	3.5543	2.9877	3.2623
47200	4.6492	3.6144	3.7705	2.9996	2.7977	2.0856	2.9454	3.0043	2.298	3.732	1.6212	1.984	3.979	3.0586	3.6152	4.3488	1.5119	2.4777	3.1471	2.0222	3.046	4.0804	3.3283	2.5921	NA	2.0293	3.1471	3.5541	2.9878	3.2625
47400	4.6492	3.6144	3.7705	2.9996	2.7977	2.0856	2.9453	3.0043	2.2978	3.7321	1.6211	1.9841	3.9789	3.0585	3.6153	4.3489	1.5119	2.4778	3.1472	2.0224	3.0459	4.0803	3.3284	2.5922	NA	2.0291	3.1471	3.5541	2.9877	3.2625
47600	4.6493	3.6146	3.7706	2.9995	2.7976	2.0855	2.9452	3.0043	2.298	3.7321	1.6211	1.9841	3.9789	3.0586	3.6154	4.349	1.5118	2.4778	3.1471	2.0226	3.0461	4.0802	3.3285	2.5922	NA	2.0291	3.1473	3.5542	2.9878	3.2624
47800	4.6495	3.6146	3.7707	2.9993	2.7976	2.0854	2.9453	3.0044	2.2981	3.732	1.6211	1.9842	3.979	3.0586	3.6153	4.349	1.5119	2.4778	3.1471	2.0226	3.046	4.0802	3.3285	2.5922	NA	2.0292	3.1474	3.5541	2.9878	3.2624
48000	4.6493	3.6146	3.7707	2.9994	2.7978	2.0855	2.9454	3.0042	2.298	3.7325	1.6211	1.9842	3.9788	3.0589	3.6155	4.3491	1.5119	2.4778	3.147	2.0228	3.0461	4.0805	3.3285	2.5925	NA	2.0294	3.1474	3.554	2.988	3.2624
48200	4.6493	3.6147	3.7709	2.9995	2.7978	2.0856	2.9455	3.0044	2.2982	3.7328	1.6211	1.9842	3.979	3.0589	3.6153	4.3489	1.5121	2.478	3.1468	2.023	3.0461	4.0808	3.3284	2.5925	NA	2.0294	3.1476	3.5539	2.988	3.2624
48400	4.6495	3.6146	3.7711	2.9997	2.7979	2.0854	2.9457	3.0044	2.2982	3.7325	1.6212	1.9842	3.9791	3.0589	3.6152	4.3489	1.5121	2.478	3.1472	2.0232	3.0459	4.0806	3.3283	2.5922	NA	2.0294	3.1475	3.5539	2.9881	3.2625
48600	4.6495	3.6147	3.7711	2.9997	2.7981	2.0854	2.9456	3.0044	2.2982	3.7325	1.6212	1.9841	3.9792	3.059	3.6153	4.3488	1.5122	2.4782	3.1472	2.0235	3.0459	4.0806	3.3283	2.5922	NA	2.0295	3.1476	3.5541	2.9881	3.2626
48800	4.6497	3.6147	3.7712	2.9997	2.7981	2.0853	2.9456	3.0046	2.298	3.7324	1.6212	1.984	3.9793	3.0592	3.6153	4.3489	1.5122	2.4781	3.1473	2.0234	3.046	4.0807	3.3283	2.5923	NA	2.0295	3.1477	3.5542	2.9882	3.2625
49000	4.6497	3.6146	3.7713	2.9999	2.7982	2.0855	2.9457	3.0045	2.2981	3.7324	1.6212	1.984	3.9793	3.0593	3.6153	4.349	1.5121	2.4781	3.1473	2.0234	3.0462	4.0808	3.3283	2.5921	NA	2.0295	3.1476	3.5542	2.9884	3.2625
49200	4.6498	3.6148	3.7713	3	2.7982	2.0857	2.9458	3.0046	2.2982	3.7324	1.6213	1.9839	3.9794	3.0592	3.6152	4.349	1.5122	2.4783	3.1476	2.0235	3.0461	4.0808	3.3283	2.592	NA	2.0296	3.1476	3.5541	2.9883	3.2626
49400	4.6499	3.6149	3.7712	3.0001	2.7983	2.0857	2.9459	3.0047	2.2985	3.7323	1.6212	1.984	3.9794	3.0591	3.6151	4.3489	1.5123	2.4782	3.1476	2.0235	3.0461	4.0808	3.3283	2.592	NA	2.0297	3.1477	3.5539	2.9883	3.2626
49600	4.6499	3.6149	3.7714	3.0001	2.7984	2.0857	2.9459	3.0049	2.2983	3.7322	1.6212	1.984	3.9794	3.0592	3.6151	4.349	1.5123	2.4784	3.1477	2.0235	3.046	4.0809	3.3284	2.5921	NA	2.0296	3.1476	3.5538	2.9882	3.2627
49800	4.6499	3.6151	3.7715	2.9999	2.7984	2.0857	2.946	3.0049	2.2981	3.7323	1.6211	1.9842	3.9796	3.0593	3.6152	4.3492	1.5123	2.4786	3.1478	2.0236	3.046	4.0807	3.3285	2.5922	NA	2.0296	3.1478	3.554	2.9883	3.2628
50000	4.65	3.6152	3.7714	3	2.7984	2.0858	2.9461	3.005	2.2981	3.7323	1.6212	1.984	3.9797	3.0594	3.6153	4.3491	1.5123	2.4784	3.1477	2.0235	3.0458	4.0808	3.3285	2.5922	NA	2.0296	3.1478	3.5541	2.9883	3.263
50200	4.6501	3.6152	3.7715	2.9999	2.7983	2.0859	2.9463	3.005	2.2982	3.7325	1.6212	1.984	3.9798	3.0594	3.6154	4.3494	1.5123	2.4785	3.1475	2.0234	3.0457	4.081	3.3283	2.5923	NA	2.0297	3.1477	3.5541	2.9881	3.263
50400	4.6501	3.6155	3.7718	2.9999	2.7983	2.086	2.9463	3.005	2.2981	3.7327	1.6213	1.984	3.9799	3.0594	3.6155	4.3494	1.5123	2.4784	3.1478	2.0234	3.0456	4.0809	3.3285	2.5926	NA	2.0297	3.1479	3.5541	2.9879	3.2629
50600	4.6502	3.6155	3.7719	3.0001	2.7982	2.0859	2.9461	3.0048	2.2982	3.7328	1.6212	1.984	3.98	3.0596	3.6155	4.3495	1.5124	2.4784	3.1476	2.0235	3.0457	4.0808	3.3285	2.5925	NA	2.0299	3.1479	3.5541	2.9878	3.263
50800	4.6503	3.6158	3.7718	3.0004	2.7983	2.086	2.9462	3.0049	2.298	3.7326	1.6213	1.984	3.98	3.0596	3.6157	4.3496	1.5125	2.4784	3.1475	2.0235	3.0457	4.0808	3.3285	2.5924	NA	2.03	3.1478	3.554	2.9876	3.2631
51000	4.6501	3.6156	3.772	3.0004	2.7985	2.086	2.9463	3.0046	2.2979	3.7328	1.6213	1.984	3.9801	3.0595	3.6155	4.3497	1.5125	2.4783	3.1475	2.0236	3.0459	4.0808	3.3285	2.5924	NA	2.0301	3.1479	3.554	2.9876	3.2631
51200	4.6503	3.6156	3.7721	3.0004	2.7986	2.0861	2.9464	3.0046	2.2981	3.7329	1.6213	1.9841	3.9801	3.0595	3.6155	4.3497	1.5124	2.4784	3.1477	2.0237	3.046	4.0807	3.3286	2.5924	NA	2.0301	3.148	3.5542	2.9876	3.2631
51400	4.6504	3.6156	3.7721	3.0002	2.7986	2.0862	2.9463	3.0046	2.2982	3.7328	1.6213	1.9842	3.98	3.0595	3.6153	4.3497	1.5123	2.4786	3.1477	2.0238	3.046	4.0809	3.3289	2.5923	NA	2.0302	3.1482	3.5542	2.9875	3.2632
51600	4.6505	3.6157	3.7724	3.0004	2.7987	2.0861	2.9463	3.0044	2.2982	3.7329	1.6212	1.984	3.98	3.0595	3.6152	4.3497	1.5123	2.4787	3.1477	2.0238	3.0461	4.081	3.3291	2.5923	NA	2.0303	3.1483	3.5541	2.9875	3.2631
51800	4.6506	3.6158	3.7723	3.0004	2.7986	2.086	2.9464	3.0043	2.2982	3.7329	1.6214	1.9842	3.98	3.0595	3.6154	4.3497	1.5124	2.4786	3.1478	2.024	3.0461	4.081	3.3291	2.5922	NA	2.0302	3.1482	3.5542	2.9876	3.2629
52000	4.6508	3.6156	3.7722	3.0005	2.7987	2.086	2.9463	3.0042	2.2983	3.7329	1.6214	1.9842	3.98	3.0594	3.6154	4.3496	1.5124	2.4787	3.1477	2.0239	3.046	4.0811	3.3292	2.5923	NA	2.0304	3.1482	3.5542	2.9877	3.2632
52200	4.6509	3.6156	3.7722	3.0004	2.7986	2.086	2.9461	3.0042	2.2982	3.7329	1.6213	1.984	3.9801	3.0594	3.6154	4.3496	1.5124	2.4787	3.1477	2.024	3.046	4.0811	3.3293	2.5921	NA	2.0303	3.1483	3.5543	2.9877	3.2634
52400	4.651	3.6156	3.7722	3.0007	2.7989	2.0859	2.9463	3.0043	2.2981	3.7331	1.6213	1.9841	3.9801	3.0594	3.6155	4.3497	1.5124	2.4787	3.1479	2.024	3.046	4.0811	3.3294	2.5922	NA	2.0304	3.1483	3.5543	2.9876	3.2635
52600	4.6511	3.6157	3.7723	3.0008	2.799	2.0861	2.9463	3.0044	2.2981	3.7333	1.6212	1.9843	3.9802	3.0593	3.6157	4.3498	1.5123	2.4787	3.1481	2.0243	3.0461	4.0809	3.3292	2.5921	NA	2.0306	3.1482	3.5545	2.9875	3.2633
52800	4.651	3.6158	3.7724	3.0009	2.7991	2.0863	2.9463	3.0047	2.2983	3.7334	1.6213	1.9842	3.9802	3.0594	3.6157	4.3498	1.5124	2.4786	3.1481	2.0243	3.0461	4.081	3.3292	2.5921	NA	2.0305	3.1483	3.5545	2.9874	3.2632
53000	4.6511	3.6157	3.7723	3.0007	2.7992	2.0865	2.9464	3.0047	2.2982	3.7334	1.6214	1.9842	3.9804	3.0594	3.6157	4.3499	1.5124	2.4785	3.1481	2.0243	3.046	4.0812	3.3291	2.5919	NA	2.0304	3.1482	3.5542	2.9872	3.2631
53200	4.651	3.6156	3.7723	3.0006	2.7993	2.0866	2.9459	3.0046	2.2981	3.7334	1.6215	1.9842	3.9805	3.0592	3.6157	4.35	1.5125	2.4784	3.1484	2.0244	3.046	4.0811	3.3292	2.5919	NA	2.0304	3.1483	3.5544	2.9871	3.2629
53400	4.651	3.6156	3.7725	3.0007	2.7993	2.0867	2.9461	3.0045	2.2979	3.7336	1.6215	1.9843	3.9805	3.0593	3.6157	4.35	1.5125	2.4783	3.1484	2.0242	3.0459	4.081	3.3292	2.5922	NA	2.0304	3.1484	3.5545	2.9871	3.2631
53600	4.651	3.6157	3.7726	3.0008	2.7992	2.0868	2.946	3.0045	2.2978	3.7334	1.6215	1.9842	3.9806	3.0595	3.6155	4.3502	1.5125	2.4783	3.1484	2.0243	3.0458	4.0811	3.3292	2.5923	NA	2.0304	3.1484	3.5545	2.9869	3.2632
53800	4.6512	3.6157	3.7727	3.0008	2.7994	2.0868	2.946	3.0045	2.2978	3.7336	1.6216	1.9843	3.9808	3.0596	3.6155	4.3501	1.5126	2.4783	3.1485	2.0244	3.0457	4.0813	3.3292	2.5923	NA	2.0305	3.1485	3.5545	2.987	3.2631
54000	4.6513	3.6156	3.7728	3.0009	2.7993	2.0869	2.946	3.0046	2.298	3.7337	1.6216	1.9844	3.9808	3.0595	3.6154	4.3502	1.5126	2.4784	3.1486	2.0244	3.0457	4.0814	3.3292	2.5925	NA	2.0305	3.1484	3.5544	2.9872	3.2634
54200	4.6514	3.6155	3.7728	3.0009	2.7992	2.0869	2.9461	3.0046	2.298	3.7337	1.6215	1.9843	3.9807	3.0595	3.6154	4.3503	1.5127	2.4783	3.1486	2.0245	3.0458	4.0816	3.3293	2.5926	NA	2.0305	3.1484	3.5543	2.9872	3.2634
54400	4.6514	3.6157	3.7729	3.0009	2.7992	2.087	2.9461	3.0047	2.2978	3.7338	1.6217	1.9842	3.9807	3.0595	3.6154	4.3503	1.5127	2.4783	3.1488	2.0245	3.0459	4.0816	3.3293	2.5925	NA	2.0304	3.1485	3.5542	2.9872	3.2635
54600	4.6514	3.6158	3.7729	3.0009	2.7993	2.087	2.9461	3.0047	2.2978	3.734	1.6216	1.9842	3.9809	3.0594	3.6153	4.3503	1.5126	2.4783	3.1487	2.0245	3.0459	4.0816	3.3293	2.5927	NA	2.0305	3.1486	3.5543	2.9872	3.2636
54800	4.6514	3.6159	3.773	3.0009	2.7993	2.087	2.946	3.0048	2.2978	3.7341	1.6217	1.9842	3.9809	3.0594	3.6154	4.3501	1.5126	2.4783	3.1488	2.0245	3.0459	4.0817	3.3293	2.5926	NA	2.0307	3.1487	3.5542	2.9873	3.2636
55000	4.6515	3.6158	3.773	3.0008	2.7992	2.087	2.9459	3.0047	2.2979	3.7342	1.6218	1.9845	3.981	3.0594	3.6154	4.3502	1.5126	2.4784	3.1486	2.0244	3.046	4.0819	3.3294	2.5926	NA	2.0307	3.1485	3.5541	2.9874	3.2637
55200	4.6515	3.6159	3.7729	3.0009	2.7991	2.0869	2.946	3.0048	2.2981	3.7344	1.622	1.9844	3.9811	3.0595	3.6154	4.3502	1.5127	2.4784	3.1487	2.0244	3.0461	4.0821	3.3296	2.5926	NA	2.0306	3.1486	3.5541	2.9874	3.2639
55400	4.6517	3.6159	3.773	3.001	2.7989	2.0869	2.946	3.0046	2.2982	3.7344	1.622	1.9845	3.9811	3.0593	3.6155	4.3501	1.5127	2.4784	3.1486	2.0243	3.046	4.0821	3.3295	2.5925	NA	2.0307	3.1486	3.5541	2.9874	3.2639
55600	4.6517	3.6158	3.7731	3.001	2.7991	2.0872	2.946	3.0045	2.2983	3.7343	1.622	1.9846	3.9811	3.0592	3.6154	4.3501	1.5127	2.4784	3.1489	2.0244	3.0462	4.0821	3.3296	2.5928	NA	2.0308	3.1487	3.5541	2.9876	3.2637
55800	4.6517	3.6162	3.7731	3.0009	2.7991	2.0872	2.946	3.0044	2.2983	3.7346	1.6219	1.9845	3.9812	3.0592	3.6155	4.3501	1.5128	2.4783	3.1488	2.0242	3.0462	4.0821	3.3295	2.5929	NA	2.0308	3.1486	3.5541	2.9878	3.2637
56000	4.6518	3.6162	3.7732	3.0011	2.7991	2.0871	2.9458	3.0042	2.2984	3.7345	1.6219	1.9844	3.9812	3.0593	3.6155	4.3501	1.5129	2.4783	3.1486	2.0243	3.0461	4.0822	3.3295	2.5929	NA	2.0306	3.1485	3.5541	2.9876	3.2637
56200	4.6517	3.6161	3.7733	3.0012	2.7991	2.0871	2.946	3.0041	2.2983	3.7345	1.622	1.9844	3.9811	3.0595	3.6155	4.3503	1.5129	2.4783	3.1488	2.0244	3.046	4.0823	3.3294	2.5928	NA	2.0305	3.1486	3.5541	2.9875	3.2638
56400	4.6517	3.6162	3.7733	3.0014	2.7993	2.0873	2.9461	3.0042	2.2984	3.7347	1.6219	1.9843	3.9812	3.0596	3.6156	4.3503	1.5129	2.4784	3.1489	2.0245	3.0461	4.0824	3.3295	2.5928	NA	2.0306	3.1485	3.5543	2.9876	3.2639
56600	4.6517	3.6162	3.7734	3.0014	2.7992	2.0875	2.9462	3.0042	2.2985	3.7348	1.6219	1.9845	3.9811	3.0594	3.6155	4.3505	1.5129	2.4784	3.1489	2.0246	3.0459	4.0824	3.3294	2.5928	NA	2.0307	3.1486	3.5544	2.9876	3.2638
56800	4.6516	3.6162	3.7735	3.0014	2.7992	2.0875	2.9462	3.0044	2.2984	3.735	1.6219	1.9844	3.9811	3.0595	3.6157	4.3504	1.5128	2.4782	3.1491	2.0245	3.046	4.0825	3.3294	2.5927	NA	2.0306	3.1488	3.5543	2.9876	3.2639
57000	4.6516	3.6162	3.7735	3.0014	2.7993	2.0875	2.9462	3.0043	2.2983	3.735	1.6219	1.9845	3.9811	3.0595	3.6156	4.3504	1.5127	2.4782	3.1491	2.0246	3.046	4.0825	3.3295	2.5928	NA	2.0305	3.1489	3.5544	2.9876	3.2638
57200	4.6516	3.6161	3.7734	3.0016	2.7993	2.0875	2.9463	3.0042	2.2984	3.7349	1.6219	1.9846	3.981	3.0596	3.6157	4.3503	1.5129	2.4782	3.1489	2.0246	3.0462	4.0824	3.3295	2.5929	NA	2.0305	3.1488	3.5543	2.9876	3.264
57400	4.6515	3.6164	3.7736	3.0015	2.7994	2.0876	2.9461	3.0042	2.2986	3.7348	1.6219	1.9846	3.981	3.0596	3.6157	4.3502	1.5129	2.4782	3.1489	2.0246	3.0462	4.0823	3.3296	2.593	NA	2.0306	3.1487	3.5543	2.9876	3.2641
57600	4.6516	3.6164	3.7736	3.0015	2.7994	2.0876	2.9463	3.0041	2.2986	3.735	1.6218	1.9847	3.9809	3.0596	3.6156	4.3502	1.513	2.4784	3.1488	2.0246	3.0464	4.0823	3.3298	2.5929	NA	2.0306	3.1487	3.5543	2.9876	3.264
57800	4.6516	3.6164	3.7736	3.0016	2.7996	2.0877	2.9464	3.0042	2.2986	3.735	1.6219	1.9846	3.9809	3.0597	3.6157	4.3504	1.513	2.4785	3.1489	2.0245	3.0464	4.0824	3.3296	2.593	NA	2.0306	3.1487	3.5544	2.9875	3.264
58000	4.6516	3.6165	3.7736	3.0016	2.7996	2.0877	2.9464	3.0043	2.2986	3.7352	1.6218	1.9846	3.9808	3.0597	3.6156	4.3504	1.5129	2.4787	3.1489	2.0247	3.0463	4.0824	3.3297	2.5932	NA	2.0306	3.1488	3.5546	2.9876	3.264
58200	4.6516	3.6164	3.7737	3.0017	2.7997	2.0879	2.9462	3.0044	2.2988	3.7351	1.6218	1.9847	3.9807	3.0597	3.6157	4.3504	1.5128	2.4788	3.1489	2.0249	3.0463	4.0825	3.3299	2.5931	NA	2.0307	3.1488	3.5547	2.9876	3.2642
58400	4.6516	3.6164	3.7739	3.0017	2.7998	2.0879	2.9462	3.0043	2.2989	3.7351	1.6218	1.9848	3.9807	3.0596	3.6156	4.3505	1.5128	2.4788	3.1488	2.0249	3.0464	4.0825	3.3299	2.593	NA	2.0306	3.1487	3.5547	2.9878	3.2641
58600	4.6516	3.6166	3.774	3.0019	2.7997	2.0881	2.9461	3.0044	2.2988	3.7351	1.6218	1.9848	3.9807	3.0596	3.6154	4.3506	1.5127	2.4787	3.1488	2.0246	3.0464	4.0825	3.33	2.5931	NA	2.0307	3.1487	3.5548	2.988	3.2643
58800	4.6516	3.6169	3.774	3.0017	2.7999	2.0881	2.946	3.0045	2.2986	3.735	1.6218	1.9849	3.9808	3.0597	3.6153	4.3505	1.5129	2.4787	3.1488	2.0247	3.0466	4.0824	3.33	2.5932	NA	2.0308	3.1488	3.5549	2.9879	3.2643
59000	4.6516	3.6169	3.7741	3.0018	2.8	2.088	2.946	3.0045	2.2985	3.735	1.6218	1.9849	3.9808	3.0597	3.6153	4.3506	1.513	2.4786	3.1487	2.0247	3.0466	4.0824	3.33	2.5931	NA	2.031	3.1488	3.5549	2.9878	3.2644
59200	4.6515	3.6169	3.7743	3.0019	2.7999	2.0881	2.946	3.0047	2.2985	3.7351	1.6218	1.9849	3.9807	3.0597	3.6153	4.3507	1.5131	2.4786	3.1488	2.0248	3.0466	4.0824	3.33	2.5931	NA	2.031	3.1488	3.5549	2.988	3.2643
59400	4.6516	3.6169	3.7742	3.0019	2.8	2.0881	2.946	3.0046	2.2986	3.735	1.6218	1.985	3.9806	3.0599	3.6153	4.3507	1.513	2.4789	3.1487	2.0247	3.0466	4.0825	3.33	2.5932	NA	2.031	3.1489	3.555	2.9878	3.2643
59600	4.6516	3.6171	3.7742	3.0017	2.8	2.0882	2.9459	3.0048	2.2985	3.735	1.6218	1.985	3.9806	3.0599	3.6152	4.3507	1.5132	2.479	3.1485	2.0248	3.0467	4.0826	3.3301	2.5933	NA	2.031	3.149	3.5548	2.9879	3.2642
59800	4.6517	3.617	3.7742	3.0016	2.8001	2.0884	2.9459	3.0049	2.2986	3.7352	1.6219	1.985	3.9805	3.0601	3.6152	4.3506	1.5133	2.4788	3.1486	2.0247	3.0469	4.0827	3.3301	2.5931	NA	2.0311	3.1492	3.5549	2.9879	3.2642
60000	4.6516	3.6171	3.7741	3.0016	2.8003	2.0885	2.9461	3.0048	2.2985	3.7352	1.6218	1.9849	3.9805	3.0601	3.6153	4.3506	1.5133	2.4789	3.1487	2.0247	3.0469	4.0829	3.3301	2.5931	NA	2.0313	3.1492	3.5549	2.9879	3.2642
60200	4.6515	3.6172	3.774	3.0016	2.8005	2.0886	2.9461	3.0048	2.2986	3.7351	1.6218	1.9848	3.9806	3.06	3.6153	4.3507	1.5131	2.4788	3.1487	2.0246	3.047	4.0828	3.3302	2.5932	NA	2.0313	3.1491	3.5549	2.9878	3.2641
60400	4.6516	3.617	3.774	3.0018	2.8006	2.0885	2.9462	3.0049	2.2989	3.7352	1.6217	1.9849	3.9807	3.0601	3.6153	4.3507	1.513	2.4787	3.1488	2.0246	3.0469	4.0828	3.3301	2.5934	NA	2.0314	3.1492	3.5549	2.9879	3.2642
60600	4.6517	3.6171	3.7741	3.0019	2.8006	2.0885	2.9461	3.0048	2.299	3.7354	1.6217	1.985	3.9807	3.0603	3.6153	4.3507	1.513	2.4786	3.1488	2.0246	3.0468	4.0828	3.3301	2.5936	NA	2.0313	3.1491	3.5549	2.9878	3.2643
60800	4.6515	3.6171	3.7741	3.002	2.8006	2.0887	2.9463	3.0048	2.2991	3.7356	1.6218	1.985	3.9808	3.0603	3.6153	4.3507	1.5131	2.4786	3.1486	2.0245	3.047	4.0828	3.3301	2.5937	NA	2.0313	3.149	3.5549	2.9878	3.2642
61000	4.6515	3.6172	3.7741	3.0022	2.8005	2.0886	2.9463	3.0049	2.299	3.7357	1.6218	1.9852	3.9809	3.0603	3.6153	4.3508	1.5131	2.4785	3.1487	2.0247	3.0469	4.0827	3.33	2.5938	NA	2.0312	3.149	3.5549	2.9877	3.264
61200	4.6514	3.6172	3.7741	3.0024	2.8006	2.0888	2.9462	3.0049	2.299	3.7357	1.6218	1.9852	3.981	3.0602	3.6151	4.3509	1.5131	2.4786	3.1488	2.0248	3.0468	4.0828	3.3299	2.5939	NA	2.0312	3.149	3.555	2.9878	3.264
61400	4.6516	3.6172	3.7742	3.0026	2.8008	2.089	2.9464	3.0049	2.299	3.7358	1.6218	1.9851	3.9809	3.0601	3.6152	4.3509	1.5131	2.4787	3.149	2.0248	3.0467	4.0828	3.3299	2.594	NA	2.0312	3.149	3.5551	2.9879	3.264
61600	4.6516	3.6172	3.7742	3.0026	2.8007	2.0891	2.9465	3.0049	2.299	3.7359	1.6218	1.9852	3.9809	3.0602	3.6151	4.3509	1.5132	2.4787	3.1491	2.0249	3.0468	4.0829	3.3299	2.594	NA	2.0313	3.1491	3.5551	2.9878	3.2642
61800	4.6517	3.6174	3.7742	3.0026	2.8008	2.0891	2.9466	3.005	2.299	3.7362	1.6218	1.9852	3.9809	3.0601	3.6152	4.3508	1.5132	2.4789	3.149	2.0249	3.0468	4.083	3.3298	2.5941	NA	2.0313	3.1491	3.5552	2.9879	3.2643
61963	4.6517	3.6174	3.7742	3.0029	2.8009	2.0892	2.9466	3.005	2.2992	3.736	1.6218	1.9851	3.9809	3.0602	3.6152	4.3508	1.5132	2.4789	3.1491	2.0248	3.047	4.0829	3.3298	2.5941	NA	2.0314	3.1491	3.5551	2.988	3.2642
62000	4.6517	3.6174	3.7742	3.0029	2.8009	2.0892	2.9467	3.0051	NA	3.7361	1.6217	1.9851	3.981	3.0601	3.6151	4.3508	1.5132	2.4789	3.1491	2.0249	3.0471	4.083	3.3299	2.5941	NA	2.0313	3.1491	3.5552	2.988	3.2643
62200	4.6518	3.6173	3.7743	3.0031	2.8009	2.0891	2.9465	3.0053	NA	3.736	1.6217	1.985	3.9809	3.0602	3.6151	4.3507	1.5132	2.4788	3.149	2.0249	3.047	4.0829	3.3296	2.5939	NA	2.0315	3.1491	3.5551	2.988	3.2645
62400	4.652	3.6174	3.7743	3.0031	2.8008	2.0891	2.9466	3.0052	NA	3.7359	1.6217	1.985	3.981	3.0601	3.615	4.3507	1.5133	2.479	3.1491	2.0249	3.047	4.0829	3.3297	2.5941	NA	2.0315	3.1491	3.555	2.9881	3.2646
62600	4.6519	3.6174	3.7744	3.0031	2.8007	2.0891	2.9467	3.0051	NA	3.7359	1.6217	1.9849	3.9809	3.0602	3.615	4.3508	1.5133	2.4791	3.1493	2.025	3.0471	4.0829	3.3297	2.5943	NA	2.0317	3.149	3.555	2.988	3.2645
62800	4.6517	3.6175	3.7744	3.003	2.8009	2.0889	2.9467	3.0052	NA	3.7358	1.6217	1.9849	3.981	3.0602	3.6149	4.3508	1.5134	2.4791	3.1492	2.0249	3.0471	4.0829	3.3298	2.5943	NA	2.0317	3.1491	3.555	2.9881	3.2647
63000	4.6516	3.6176	3.7744	3.0033	2.8008	2.0888	2.9467	3.0052	NA	3.7359	1.6218	1.985	3.9809	3.0603	3.6149	4.3509	1.5134	2.4794	3.1494	2.025	3.0471	4.083	3.3298	2.5943	NA	2.0316	3.1491	3.5551	2.9881	3.2646
63200	4.6517	3.6175	3.7743	3.0033	2.8008	2.0889	2.9466	3.0052	NA	3.736	1.6218	1.9849	3.981	3.0605	3.6148	4.3508	1.5135	2.4795	3.1494	2.0251	3.0472	4.0829	3.3297	2.5943	NA	2.0316	3.1491	3.5551	2.9881	3.2645
63400	4.6516	3.6174	3.7743	3.0033	2.8008	2.0889	2.9466	3.0053	NA	3.7361	1.6218	1.985	3.981	3.0604	3.6149	4.3508	1.5134	2.4795	3.1494	2.0252	3.0472	4.083	3.3297	2.5945	NA	2.0317	3.149	3.5551	2.9881	3.2645
63600	4.6517	3.6174	3.7743	3.0033	2.8008	2.0888	2.9467	3.0053	NA	3.7363	1.6219	1.985	3.981	3.0607	3.615	4.3508	1.5134	2.4796	3.1496	2.0253	3.0472	4.083	3.3299	2.5945	NA	2.0316	3.1492	3.555	2.9883	3.2645
63800	4.6517	3.6174	3.7744	3.0032	2.8009	2.0889	2.9466	3.0053	NA	3.7361	1.6218	1.9849	3.981	3.0606	3.615	4.3507	1.5133	2.4796	3.1497	2.0251	3.0473	4.083	3.3298	2.5945	NA	2.0318	3.1492	3.555	2.9885	3.2646
64000	4.6518	3.6174	3.7745	3.0033	2.801	2.0888	2.9466	3.0052	NA	3.7361	1.6218	1.9849	3.9812	3.0606	3.6149	4.3506	1.5134	2.4796	3.1497	2.0252	3.0474	4.0831	3.3298	2.5945	NA	2.0319	3.1494	3.5549	2.9887	3.2648
64200	4.6518	3.6175	3.7745	3.0034	2.801	2.0888	2.9466	3.0053	NA	3.7363	1.6218	1.9849	3.9813	3.0606	3.6149	4.3506	1.5134	2.4799	3.1496	2.0249	3.0473	4.0833	3.3298	2.5944	NA	2.0319	3.1493	3.555	2.9887	3.2649
64400	4.6519	3.6175	3.7745	3.0034	2.8011	2.0887	2.9467	3.0052	NA	3.7364	1.6219	1.985	3.9814	3.0606	3.6149	4.3506	1.5134	2.48	3.1498	2.0248	3.0473	4.0833	3.3297	2.5944	NA	2.032	3.1494	3.5549	2.9888	3.2648
64600	4.6519	3.6175	3.7744	3.0034	2.8011	2.0886	2.9467	3.0051	NA	3.7365	1.622	1.9849	3.9815	3.0609	3.615	4.3506	1.5134	2.48	3.1499	2.0247	3.0471	4.0832	3.3297	2.5946	NA	2.032	3.1495	3.5549	2.9888	3.2649
64800	4.6519	3.6176	3.7744	3.0033	2.801	2.0887	2.9465	3.0051	NA	3.7363	1.622	1.9851	3.9817	3.0609	3.6149	4.3505	1.5135	2.4802	3.1498	2.0247	3.0473	4.0832	3.3297	2.5946	NA	2.032	3.1495	3.5549	2.9888	3.2649
65000	4.6521	3.6176	3.7746	3.0034	2.8011	2.0888	2.9467	3.005	NA	3.7364	1.622	1.9851	3.9817	3.0609	3.6149	4.3506	1.5136	2.4802	3.1498	2.0248	3.0474	4.0832	3.3298	2.5945	NA	2.0321	3.1495	3.5549	2.9889	3.265
65200	4.6521	3.6177	3.7746	3.0035	2.8011	2.0887	2.9467	3.0049	NA	3.7363	1.622	1.9851	3.9818	3.061	3.6149	4.3506	1.5136	2.4803	3.1499	2.0247	3.0473	4.0833	3.3297	2.5945	NA	2.0322	3.1495	3.5549	2.989	3.2651
65400	4.6522	3.6178	3.7745	3.0035	2.801	2.0886	2.9467	3.005	NA	3.7364	1.622	1.9851	3.9817	3.0611	3.615	4.3505	1.5136	2.4803	3.1499	2.0248	3.0474	4.0833	3.3298	2.5945	NA	2.0321	3.1495	3.5548	2.9891	3.2652
65600	4.6522	3.6178	3.7745	3.0037	2.8011	2.0887	2.9467	3.0051	NA	3.7363	1.6221	1.985	3.9818	3.0612	3.6149	4.3505	1.5136	2.4803	3.1498	2.0247	3.0475	4.0834	3.3298	2.5945	NA	2.0321	3.1495	3.5549	2.989	3.2654
65800	4.6523	3.6178	3.7746	3.0036	2.8011	2.0887	2.9467	3.0053	NA	3.7364	1.6223	1.985	3.9817	3.0614	3.615	4.3506	1.5136	2.4804	3.1497	2.0246	3.0475	4.0835	3.3298	2.5946	NA	2.0322	3.1495	3.555	2.9889	3.2653
66000	4.6522	3.6178	3.7747	3.0038	2.8013	2.0887	2.9467	3.0054	NA	3.7365	1.6222	1.9851	3.9819	3.0614	3.615	4.3506	1.5137	2.4804	3.1498	2.0244	3.0477	4.0836	3.3298	2.5948	NA	2.0322	3.1496	3.555	2.9888	3.2656
66200	4.6522	3.6178	3.7749	3.0039	2.8014	2.0888	2.9469	3.0054	NA	3.7366	1.6223	1.9852	3.9819	3.0612	3.615	4.3507	1.5137	2.4805	3.1497	2.0246	3.0475	4.0836	3.3296	2.5947	NA	2.0322	3.1496	3.5549	2.9889	3.2655
66400	4.6522	3.6179	3.775	3.0039	2.8014	2.0888	2.947	3.0055	NA	3.7366	1.6222	1.9853	3.9819	3.0611	3.615	4.3507	1.5137	2.4806	3.1496	2.0247	3.0474	4.0835	3.3298	2.5946	NA	2.0322	3.1497	3.5549	2.9888	3.2656
66600	4.6522	3.618	3.775	3.004	2.8014	2.0889	2.9469	3.0055	NA	3.7366	1.6223	1.9853	3.9819	3.061	3.6149	4.3507	1.5138	2.4806	3.1496	2.0248	3.0475	4.0835	3.3298	2.5946	NA	2.0322	3.1496	3.5549	2.9887	3.2656
66800	4.6522	3.618	3.7751	3.0041	2.8015	2.0889	2.947	3.0055	NA	3.7368	1.6223	1.9854	3.9821	3.0611	3.6148	4.3507	1.5138	2.4807	3.1499	2.0248	3.0473	4.0836	3.3298	2.5945	NA	2.0322	3.1496	3.5549	2.9887	3.2658
67000	4.6522	3.6183	3.7751	3.0042	2.8016	2.0889	2.947	3.0056	NA	3.7366	1.6223	1.9855	3.9822	3.061	3.6149	4.3507	1.5137	2.4809	3.1499	2.0247	3.0473	4.0835	3.3299	2.5946	NA	2.0323	3.1498	3.555	2.9887	3.2657
67200	4.6522	3.6183	3.775	3.0043	2.8015	2.0889	2.947	3.0056	NA	3.7367	1.6223	1.9856	3.9823	3.0611	3.615	4.3507	1.5138	2.4808	3.1498	2.0248	3.0475	4.0835	3.33	2.5947	NA	2.0324	3.1498	3.555	2.9887	3.2657
67400	4.6523	3.6183	3.7751	3.0043	2.8016	2.0889	2.9471	3.0057	NA	3.7368	1.6224	1.9856	3.9824	3.0611	3.6151	4.3507	1.5139	2.4809	3.1498	2.025	3.0477	4.0837	3.3298	2.5948	NA	2.0324	3.1498	3.5551	2.9888	3.266
67600	4.6523	3.6183	3.7752	3.0044	2.8016	2.089	2.9471	3.0059	NA	3.7367	1.6224	1.9858	3.9824	3.061	3.6151	4.3507	1.514	2.4811	3.1497	2.025	3.0478	4.0838	3.3297	2.5949	NA	2.0324	3.1498	3.5551	2.9887	3.2659
67800	4.6523	3.6183	3.7752	3.0045	2.8015	2.0891	2.947	3.0059	NA	3.7366	1.6224	1.9859	3.9824	3.0609	3.6151	4.3508	1.514	2.481	3.1497	2.025	3.0476	4.0837	3.3298	2.595	NA	2.0325	3.1497	3.5552	2.9888	3.2659
68000	4.6524	3.6184	3.7753	3.0045	2.8015	2.0891	2.9471	3.006	NA	3.7367	1.6224	1.9858	3.9825	3.0608	3.6151	4.3508	1.5142	2.4809	3.1496	2.0251	3.0475	4.0838	3.3298	2.595	NA	2.0327	3.1498	3.5553	2.9889	3.266
68200	4.6524	3.6184	3.7753	3.0045	2.8015	2.0891	2.9471	3.0058	NA	3.7367	1.6225	1.9859	3.9825	3.061	3.6152	4.3508	1.5141	2.481	3.1498	2.0251	3.0475	4.0839	3.3298	2.5949	NA	2.0327	3.1497	3.5552	2.9888	3.2659
68400	4.6524	3.6184	3.7754	3.0045	2.8016	2.089	2.947	3.0058	NA	3.7368	1.6225	1.986	3.9825	3.0609	3.6152	4.3509	1.5141	2.4811	3.1498	2.0253	3.0474	4.084	3.33	2.595	NA	2.0329	3.1496	3.5552	2.9887	3.2661
68600	4.6525	3.6183	3.7753	3.0045	2.8017	2.0891	2.9471	3.0058	NA	3.737	1.6225	1.9861	3.9826	3.061	3.6153	4.351	1.5141	2.4811	3.1498	2.0251	3.0475	4.0841	3.3298	2.5951	NA	2.0328	3.1496	3.5552	2.9887	3.2661
68701	4.6525	3.6183	3.7753	3.0045	2.8017	2.0891	2.947	3.0059	NA	3.737	1.6225	1.9861	3.9826	3.061	3.6154	4.351	1.5141	2.4812	3.1498	2.0252	3.0474	4.0841	3.3299	2.5951	NA	2.033	3.1495	3.5553	2.9888	3.2661
68800	4.6525	3.6183	3.7753	3.0046	2.8018	2.089	2.9471	3.0059	NA	3.737	1.6225	1.9861	3.9826	NA	3.6154	4.351	1.5142	2.4811	3.1497	2.0253	3.0475	4.084	3.3298	2.5951	NA	2.0331	3.1495	3.5553	2.9888	3.2662
69000	4.6524	3.6184	3.7752	3.0047	2.8017	2.0889	2.947	3.0057	NA	3.7369	1.6225	1.9861	3.9825	NA	3.6156	4.351	1.5143	2.4811	3.1498	2.0253	3.0476	4.0838	3.3298	2.5952	NA	2.033	3.1496	3.5552	2.9888	3.2662
69200	4.6525	3.6183	3.7751	3.0048	2.8017	2.0889	2.947	3.0057	NA	3.737	1.6226	1.9861	3.9824	NA	3.6154	4.3509	1.5142	2.481	3.1498	2.0253	3.0477	4.0837	3.3298	2.5953	NA	2.0331	3.1497	3.5552	2.9888	3.2662
69400	4.6526	3.6184	3.7751	3.0048	2.8018	2.0889	2.947	3.0057	NA	3.737	1.6225	1.9861	3.9823	NA	3.6154	4.351	1.5142	2.4809	3.1499	2.0253	3.0477	4.0836	3.3298	2.5953	NA	2.033	3.1497	3.5552	2.9887	3.2663
69600	4.6526	3.6185	3.7751	3.0049	2.8018	2.0889	2.947	3.0058	NA	3.7369	1.6225	1.9861	3.9822	NA	3.6155	4.351	1.5142	2.4807	3.15	2.0253	3.0477	4.0837	3.3298	2.5954	NA	2.0329	3.1497	3.5552	2.9887	3.2662
69800	4.6525	3.6185	3.7751	3.0049	2.8017	2.0889	2.9471	3.0059	NA	3.737	1.6225	1.9861	3.9822	NA	3.6154	4.351	1.5142	2.4808	3.1501	2.0253	3.0476	4.0837	3.3298	2.5954	NA	2.0329	3.1497	3.5552	2.9887	3.2662
70000	4.6525	3.6185	3.7751	3.0048	2.8016	2.089	2.9471	3.0059	NA	3.737	1.6225	1.986	3.9822	NA	3.6155	4.3509	1.5141	2.4808	3.15	2.0253	3.0476	4.0836	3.3299	2.5955	NA	2.0328	3.1496	3.5551	2.9887	3.2663
70200	4.6526	3.6184	3.775	3.0047	2.8017	2.089	2.9471	3.0058	NA	3.7371	1.6225	1.986	3.9823	NA	3.6154	4.351	1.514	2.4808	3.1501	2.0253	3.0477	4.0836	3.33	2.5956	NA	2.0329	3.1496	3.5552	2.9886	3.2663
70400	4.6526	3.6183	3.7751	3.0048	2.8016	2.0888	2.947	3.0059	NA	3.7372	1.6224	1.986	3.9822	NA	3.6155	4.3509	1.5141	2.4809	3.1502	2.0254	3.0479	4.0836	3.3301	2.5956	NA	2.0329	3.1497	3.5553	2.9886	3.2665
70600	4.6525	3.6182	3.7751	3.0049	2.8016	2.0889	2.947	3.0059	NA	3.7372	1.6224	1.986	3.9824	NA	3.6155	4.3509	1.5139	2.4808	3.1501	2.0254	3.0479	4.0838	3.3301	2.5954	NA	2.0329	3.1497	3.5553	2.9887	3.2665
70800	4.6526	3.6183	3.7751	3.0048	2.8016	2.0889	2.9469	3.0059	NA	3.7372	1.6224	1.986	3.9824	NA	3.6154	4.3509	1.514	2.4808	3.1501	2.0254	3.0479	4.084	3.3301	2.5956	NA	2.0328	3.1496	3.5553	2.9888	3.2666
70925	4.6526	3.6182	3.7752	3.0048	2.8016	2.0889	2.947	3.0061	NA	3.7372	1.6224	1.986	3.9824	NA	3.6154	4.3509	1.514	2.4808	3.1501	2.0254	3.048	4.084	3.3302	2.5955	NA	2.0327	3.1496	3.5553	2.9888	3.2666
71000	4.6527	3.6183	3.7752	3.0049	2.8015	2.089	2.947	3.006	NA	3.7374	1.6224	1.986	3.9823	NA	3.6155	4.3509	NA	2.4808	3.15	2.0254	3.0481	4.0841	3.3302	2.5955	NA	2.0327	3.1496	3.5553	2.9888	3.2665
71200	4.6528	3.6183	3.7753	3.0048	2.8015	2.089	2.9471	3.0061	NA	3.7374	1.6225	1.9861	3.9825	NA	3.6154	4.351	NA	2.4807	3.1502	2.0254	3.0481	4.0842	3.3303	2.5955	NA	2.0327	3.1497	3.5554	2.9888	3.2665
71400	4.6528	3.6181	3.7754	3.0049	2.8016	2.0889	2.9472	3.0062	NA	3.7374	1.6224	1.9861	3.9825	NA	3.6155	4.3511	NA	2.4809	3.1504	2.0254	3.0481	4.0842	3.3303	2.5954	NA	2.0327	3.1496	3.5553	2.9888	3.2666
71600	4.6529	3.6183	3.7754	3.0049	2.8018	2.0888	2.9471	3.0061	NA	3.7375	1.6223	1.9862	3.9824	NA	3.6156	4.3511	NA	2.4807	3.1505	2.0254	3.0481	4.0842	3.3304	2.5953	NA	2.0327	3.1496	3.5554	2.9888	3.2668
71800	4.6529	3.6185	3.7755	3.0048	2.8018	2.0889	2.947	3.0063	NA	3.7375	1.6223	1.9862	3.9824	NA	3.6155	4.3511	NA	2.4808	3.1505	2.0254	3.0481	4.0842	3.3305	2.5952	NA	2.0329	3.1496	3.5554	2.9888	3.2668
72000	4.6529	3.6185	3.7754	3.0049	2.8019	2.0888	2.9469	3.0063	NA	3.7377	1.6222	1.9862	3.9824	NA	3.6155	4.3512	NA	2.4808	3.1506	2.0253	3.0481	4.0842	3.3305	2.5953	NA	2.0328	3.1497	3.5554	2.9887	3.2668
72200	4.653	3.6185	3.7754	3.0048	2.8019	2.0888	2.9469	3.0063	NA	3.7378	1.6223	1.9862	3.9825	NA	3.6155	4.3512	NA	2.4809	3.1505	2.0254	3.048	4.0843	3.3304	2.5954	NA	2.0328	3.1497	3.5554	2.9886	3.2668
72400	4.653	3.6186	3.7754	3.0047	2.8019	2.0887	2.9469	3.0064	NA	3.7378	1.6223	1.9862	3.9826	NA	3.6156	4.3513	NA	2.481	3.1504	2.0256	3.0481	4.0844	3.3304	2.5954	NA	2.0329	3.1498	3.5554	2.9886	3.2667
72600	4.6529	3.6187	3.7755	3.0047	2.802	2.0888	2.9468	3.0065	NA	3.7379	1.6222	1.9862	3.9826	NA	3.6155	4.3513	NA	2.4811	3.1504	2.0257	3.0481	4.0845	3.3305	2.5954	NA	2.033	3.1498	3.5554	2.9885	3.2668
72800	4.6529	3.6187	3.7755	3.0047	2.802	2.0889	2.9467	3.0067	NA	3.738	1.6221	1.9862	3.9826	NA	3.6155	4.3514	NA	2.4811	3.1503	2.0258	3.0482	4.0845	3.3305	2.5953	NA	2.0329	3.1498	3.5553	2.9885	3.2668
72825	4.6529	3.6187	3.7755	3.0048	2.8019	2.0889	2.9467	3.0066	NA	3.7379	1.6221	1.9862	3.9827	NA	3.6155	4.3514	NA	2.4811	3.1503	2.0259	3.0481	4.0845	3.3305	2.5953	NA	2.0329	3.1498	3.5553	2.9885	3.2668
73000	4.6528	3.6187	3.7755	3.0046	2.802	2.0891	2.9467	3.0067	NA	3.738	NA	1.9863	3.9827	NA	3.6156	4.3514	NA	2.4811	3.1504	2.0259	3.0481	4.0846	3.3305	2.5953	NA	2.0328	3.1499	3.5554	2.9885	3.2668
73200	4.6528	3.6187	3.7756	3.0046	2.8019	2.0892	2.9467	3.0068	NA	3.7379	NA	1.9862	3.9826	NA	3.6156	4.3513	NA	2.4811	3.1504	2.0258	3.0483	4.0846	3.3306	2.5954	NA	2.0329	3.1499	3.5553	2.9884	3.2668
73400	4.6529	3.6187	3.7758	3.0046	2.8019	2.0892	2.9468	3.0069	NA	3.7379	NA	1.9863	3.9826	NA	3.6156	4.3514	NA	2.4812	3.1505	2.026	3.0483	4.0845	3.3305	2.5955	NA	2.033	3.1498	3.5553	2.9884	3.2668
73600	4.653	3.6189	3.7756	3.0046	2.8019	2.0893	2.9467	3.007	NA	3.7379	NA	1.9863	3.9827	NA	3.6156	4.3514	NA	2.4812	3.1505	2.026	3.0485	4.0846	3.3306	2.5956	NA	2.0331	3.1498	3.5554	2.9884	3.2668
73800	4.653	3.6189	3.7757	3.0048	2.8018	2.0893	2.9468	3.007	NA	3.7379	NA	1.9864	3.9826	NA	3.6156	4.3515	NA	2.4811	3.1507	2.026	3.0485	4.0847	3.3307	2.5955	NA	2.0331	3.1499	3.5554	2.9883	3.2668
74000	4.653	3.6188	3.7757	3.0048	2.8018	2.0891	2.9468	3.007	NA	3.7379	NA	1.9863	3.9827	NA	3.6156	4.3515	NA	2.4812	3.1506	2.0261	3.0485	4.0848	3.3308	2.5955	NA	2.033	3.1498	3.5555	2.9883	3.2668
74200	4.6531	3.6189	3.7758	3.0049	2.8018	2.0893	2.9468	3.0069	NA	3.7378	NA	1.9863	3.9828	NA	3.6158	4.3516	NA	2.4813	3.1505	2.0263	3.0484	4.0847	3.3308	2.5955	NA	2.033	3.1498	3.5555	2.9883	3.2669
74400	4.6531	3.6189	3.7759	3.0049	2.8018	2.0894	2.9468	3.007	NA	3.7379	NA	1.9863	3.9828	NA	3.6158	4.3516	NA	2.4814	3.1505	2.0264	3.0485	4.0848	3.3309	2.5957	NA	2.0329	3.15	3.5556	2.9883	3.267
74471	4.653	3.6189	3.7758	3.0049	2.8018	2.0894	2.9468	3.007	NA	3.7379	NA	1.9863	3.9828	NA	3.6158	4.3516	NA	2.4815	3.1505	2.0264	3.0486	4.0848	3.3308	2.5957	NA	2.0329	3.1499	3.5556	2.9882	3.267
74600	4.653	3.619	3.7759	3.0048	2.8019	2.0893	2.9468	3.007	NA	3.7378	NA	1.9863	3.9828	NA	3.6158	4.3516	NA	2.4815	3.1506	2.0264	3.0487	NA	3.3308	2.5956	NA	2.0329	3.1499	3.5556	2.9882	3.267
74800	4.653	3.6189	3.7758	3.0049	2.8018	2.0893	2.9467	3.0071	NA	3.7379	NA	1.9863	3.9829	NA	3.6158	4.3517	NA	2.4814	3.1506	2.0263	3.0487	NA	3.3307	2.5957	NA	2.0329	3.1499	3.5556	2.9881	3.267
75000	4.653	3.619	3.7758	3.0051	2.8018	2.0892	2.9468	3.007	NA	3.7378	NA	1.9863	3.983	NA	3.6159	4.3517	NA	2.4813	3.1505	2.0264	3.0487	NA	3.3308	2.5957	NA	2.0328	3.1499	3.5557	2.9881	3.267
75200	4.653	3.6189	3.7759	3.005	2.8018	2.0892	2.9467	3.0069	NA	3.7378	NA	1.9863	3.9829	NA	3.6158	4.3517	NA	2.4813	3.1505	2.0264	3.0486	NA	3.3308	2.5956	NA	2.0329	3.1498	3.5557	2.9881	3.2671
75400	4.653	3.6189	3.7759	3.005	2.8018	2.0891	2.9466	3.0068	NA	3.7377	NA	1.9862	3.983	NA	3.6158	4.3518	NA	2.4813	3.1505	2.0264	3.0487	NA	3.3308	2.5957	NA	2.0329	3.1497	3.5558	2.9882	3.2672
75600	4.653	3.6188	3.7759	3.005	2.8017	2.0891	2.9466	3.0069	NA	3.7375	NA	1.9863	3.983	NA	3.6159	4.3518	NA	2.4815	3.1508	2.0265	3.0488	NA	3.331	2.5957	NA	2.033	3.1498	3.5559	2.9882	3.2674
75800	4.6529	3.6187	3.7759	3.0051	2.8018	2.0891	2.9467	3.007	NA	3.7376	NA	1.9863	3.983	NA	3.6158	4.3518	NA	2.4816	3.1509	2.0267	3.0489	NA	3.331	2.5957	NA	2.0329	3.1497	3.5559	2.9882	3.2675
76000	4.653	3.6187	3.7758	3.005	2.802	2.0892	2.9467	3.007	NA	3.7377	NA	1.9863	3.983	NA	3.6159	4.3519	NA	2.4817	3.151	2.0268	3.0488	NA	3.3311	2.5956	NA	2.0329	3.1497	3.5559	2.9883	3.2675
76064	4.653	3.6187	3.7758	3.0049	2.802	2.0891	2.9468	3.007	NA	3.7376	NA	1.9863	3.983	NA	3.6158	4.3519	NA	2.4817	3.151	2.0269	3.0488	NA	3.3312	2.5957	NA	2.0328	3.1497	3.5559	2.9882	3.2675
76200	4.6531	3.6188	3.7758	3.005	2.802	2.0892	2.9468	3.007	NA	3.7376	NA	1.9864	NA	NA	3.6158	4.3519	NA	2.4816	3.1511	2.0269	3.049	NA	3.3312	2.5956	NA	2.0328	3.1497	3.5559	2.9882	3.2676
76400	4.6531	3.6188	3.7758	3.0049	2.802	2.0893	2.9468	3.0071	NA	3.7376	NA	1.9864	NA	NA	3.6159	4.3519	NA	2.4817	3.1511	2.0269	3.0488	NA	3.3313	2.5956	NA	2.0328	3.1498	3.5559	2.9882	3.2677
76600	4.6531	3.6188	3.7757	3.0048	2.8019	2.0895	2.947	3.0071	NA	3.7375	NA	1.9864	NA	NA	3.6159	4.3521	NA	2.4817	3.1511	2.0268	3.0487	NA	3.3314	2.5956	NA	2.0329	3.15	3.556	2.9881	3.2677
76682	4.6531	3.6188	3.7757	3.0048	2.8019	2.0896	2.947	3.0072	NA	3.7376	NA	1.9864	NA	NA	3.6159	4.3521	NA	2.4818	3.1512	2.0268	3.0486	NA	3.3315	2.5957	NA	2.0328	3.1499	3.556	2.9881	3.2677
76800	4.6531	3.6188	3.7756	NA	2.8019	2.0897	2.9471	3.0072	NA	3.7376	NA	1.9865	NA	NA	3.6159	4.3521	NA	2.4818	3.1511	2.0269	3.0485	NA	3.3314	2.5958	NA	2.0328	3.1499	3.5561	2.9882	3.2677
77000	4.6531	3.6187	3.7756	NA	2.8018	2.0896	2.9471	3.0073	NA	3.7375	NA	1.9866	NA	NA	3.6159	4.352	NA	2.4819	3.1512	2.0268	3.0487	NA	3.3314	2.5958	NA	2.0329	3.1499	3.5561	2.9882	3.2676
77200	4.6532	3.6188	3.7756	NA	2.8019	2.0895	2.9471	3.0073	NA	3.7375	NA	1.9867	NA	NA	3.6158	4.352	NA	2.4819	3.1513	2.0267	3.0486	NA	3.3315	2.5958	NA	2.033	3.1497	3.5561	2.9882	3.2677
77400	4.6532	3.619	3.7757	NA	2.802	2.0895	2.9472	3.0073	NA	3.7374	NA	1.9866	NA	NA	3.6158	4.3521	NA	2.4819	3.1513	2.0266	3.0486	NA	3.3315	2.596	NA	2.033	3.1499	3.5561	2.9882	3.2677
77600	4.6532	3.619	3.7757	NA	2.8019	2.0893	2.9472	3.0075	NA	3.7374	NA	1.9867	NA	NA	3.6158	4.3521	NA	2.4818	3.1513	2.0266	3.0486	NA	3.3314	2.596	NA	2.0329	3.15	3.5561	2.9882	3.2677
77800	4.6533	3.619	3.7757	NA	2.802	2.0894	2.9472	3.0075	NA	3.7375	NA	1.9868	NA	NA	3.6159	4.3521	NA	2.4818	3.1514	2.0266	3.0486	NA	3.3313	2.596	NA	2.033	3.1501	3.5561	2.9881	3.2677
77902	4.6532	3.619	3.7758	NA	2.8021	2.0894	2.9472	3.0076	NA	3.7375	NA	1.9868	NA	NA	3.6159	4.3521	NA	2.4818	3.1513	2.0267	3.0486	NA	3.3314	2.596	NA	2.033	3.1501	3.5561	2.9881	3.2678
78000	4.6533	3.619	3.7758	NA	2.802	2.0894	2.9472	3.0075	NA	3.7374	NA	NA	NA	NA	3.616	4.3522	NA	2.4818	3.1514	2.0267	3.0486	NA	3.3314	2.5959	NA	2.0331	3.15	3.5561	2.9881	3.2678
78005	4.6533	3.619	3.7758	NA	2.802	2.0894	2.9472	3.0075	NA	3.7374	NA	NA	NA	NA	3.6159	4.3522	NA	2.4818	3.1514	2.0267	3.0486	NA	3.3314	2.5959	NA	2.0331	3.15	3.5561	2.9881	3.2677
78200	4.6534	3.6191	3.7759	NA	2.8021	NA	2.9472	3.0074	NA	3.7373	NA	NA	NA	NA	3.616	4.3522	NA	2.4818	3.1514	2.0265	3.0487	NA	3.3313	2.5959	NA	2.0332	3.15	3.5562	2.9879	3.2679
78400	4.6534	3.6189	3.7759	NA	2.8021	NA	2.9473	3.0075	NA	3.7372	NA	NA	NA	NA	3.6159	4.3522	NA	2.4818	3.1514	2.0266	3.0487	NA	3.3314	2.596	NA	2.0332	3.15	3.5561	2.988	3.2679
78600	4.6533	3.619	3.7759	NA	2.802	NA	2.9474	3.0075	NA	3.7371	NA	NA	NA	NA	3.6158	4.3522	NA	2.4818	3.1515	2.0266	3.0488	NA	3.3314	2.5961	NA	2.0333	3.15	3.556	2.9881	3.2679
78702	4.6533	3.619	3.7759	NA	2.8021	NA	2.9474	3.0076	NA	3.7371	NA	NA	NA	NA	3.6158	4.3522	NA	2.4818	3.1516	2.0267	3.0488	NA	3.3313	2.596	NA	2.0333	3.1501	3.5561	2.9882	3.2679
78707	4.6533	3.619	3.7759	NA	2.8021	NA	2.9474	3.0076	NA	3.7371	NA	NA	NA	NA	3.6158	4.3522	NA	2.4818	3.1516	2.0267	3.0488	NA	3.3313	2.596	NA	NA	3.1501	3.5561	2.9882	3.2679
78728	NA	3.6189	3.7759	NA	2.8021	NA	2.9474	3.0076	NA	3.7371	NA	NA	NA	NA	3.6158	4.3523	NA	2.4818	3.1516	2.0267	3.0488	NA	3.3312	2.596	NA	NA	3.15	3.5561	2.9882	3.2679
78800	NA	3.619	3.7758	NA	2.8021	NA	2.9474	3.0076	NA	NA	NA	NA	NA	NA	3.6158	4.3522	NA	2.4819	3.1517	2.0268	3.0488	NA	3.3312	2.596	NA	NA	3.1501	3.5561	2.9881	3.2679
79000	NA	3.619	3.7758	NA	2.8022	NA	2.9475	3.0075	NA	NA	NA	NA	NA	NA	3.6157	4.3522	NA	2.4819	3.1517	2.0269	3.0489	NA	3.3312	2.596	NA	NA	3.1501	3.5562	2.9882	3.2678
79076	NA	3.6191	3.7759	NA	2.8023	NA	2.9475	3.0074	NA	NA	NA	NA	NA	NA	3.6157	4.3523	NA	2.4819	3.1517	2.0269	3.0488	NA	3.3312	2.596	NA	NA	3.15	3.5562	2.9882	3.2677
79200	NA	3.6191	3.7759	NA	2.8023	NA	NA	3.0074	NA	NA	NA	NA	NA	NA	3.6157	4.3524	NA	2.4819	3.1517	2.027	3.0487	NA	3.3312	2.5959	NA	NA	3.15	3.5562	2.9883	3.2677
79400	NA	3.6192	3.7759	NA	2.8023	NA	NA	3.0075	NA	NA	NA	NA	NA	NA	3.6157	4.3524	NA	2.4819	3.1516	2.027	3.0487	NA	3.3312	2.5958	NA	NA	3.1501	3.5562	2.9883	3.2677
79600	NA	3.6192	3.7761	NA	2.8025	NA	NA	3.0076	NA	NA	NA	NA	NA	NA	3.6158	4.3523	NA	2.4819	3.1516	2.027	3.0487	NA	3.3313	2.5957	NA	NA	3.1501	3.556	2.9883	3.2677
79800	NA	3.6192	3.7761	NA	2.8024	NA	NA	3.0075	NA	NA	NA	NA	NA	NA	3.6158	4.3523	NA	2.4819	3.1517	2.0271	3.0488	NA	3.3313	2.5955	NA	NA	3.1502	3.5561	2.9884	3.2675
80000	NA	3.6192	3.7763	NA	2.8024	NA	NA	3.0076	NA	NA	NA	NA	NA	NA	3.6158	4.3523	NA	2.4818	3.1518	2.027	3.0488	NA	3.3313	2.5956	NA	NA	3.1502	3.5561	2.9884	3.2674
80119	NA	3.6192	3.7763	NA	2.8025	NA	NA	3.0075	NA	NA	NA	NA	NA	NA	3.6159	4.3523	NA	2.4818	3.1517	2.0271	3.0488	NA	3.3313	2.5956	NA	NA	3.1503	3.5561	2.9884	3.2674
80200	NA	3.6192	3.7763	NA	2.8025	NA	NA	NA	NA	NA	NA	NA	NA	NA	3.6159	4.3523	NA	2.4818	3.1518	2.0273	3.0488	NA	3.3313	2.5956	NA	NA	3.1503	3.5562	2.9883	3.2675
80400	NA	3.6193	3.7763	NA	2.8024	NA	NA	NA	NA	NA	NA	NA	NA	NA	3.616	4.3523	NA	2.4819	3.1518	2.0274	3.0488	NA	3.3314	2.5955	NA	NA	3.1503	3.5561	2.9884	3.2676
80600	NA	3.6193	3.7763	NA	2.8024	NA	NA	NA	NA	NA	NA	NA	NA	NA	3.6159	4.3522	NA	2.4819	3.1518	2.0275	3.0489	NA	3.3315	2.5955	NA	NA	3.1504	3.556	2.9885	3.2676
80800	NA	3.6194	3.7763	NA	2.8024	NA	NA	NA	NA	NA	NA	NA	NA	NA	3.616	4.3523	NA	2.4819	3.1518	2.0275	3.0487	NA	3.3315	2.5955	NA	NA	3.1503	3.5561	2.9885	3.2677
81000	NA	3.6193	3.7762	NA	2.8024	NA	NA	NA	NA	NA	NA	NA	NA	NA	3.616	4.3524	NA	2.482	3.1518	2.0274	3.0486	NA	3.3315	2.5955	NA	NA	3.1504	3.556	2.9886	3.2677
81200	NA	3.6193	3.7762	NA	2.8024	NA	NA	NA	NA	NA	NA	NA	NA	NA	3.616	4.3524	NA	2.4821	3.1519	2.0274	3.0486	NA	3.3315	2.5956	NA	NA	3.1504	3.556	2.9886	3.2677
81247	NA	3.6193	3.7762	NA	2.8026	NA	NA	NA	NA	NA	NA	NA	NA	NA	3.6161	4.3524	NA	2.482	3.1519	2.0275	3.0486	NA	3.3315	2.5956	NA	NA	3.1504	3.556	2.9886	3.2677
81400	NA	3.6194	3.7762	NA	NA	NA	NA	NA	NA	NA	NA	NA	NA	NA	3.616	4.3524	NA	2.482	3.1519	2.0275	3.0488	NA	3.3315	2.5956	NA	NA	3.1505	3.5561	2.9886	3.2678
81600	NA	3.6194	3.7763	NA	NA	NA	NA	NA	NA	NA	NA	NA	NA	NA	3.6161	4.3524	NA	2.4821	3.152	2.0275	3.0488	NA	3.3315	2.5956	NA	NA	3.1504	3.5561	2.9887	3.2677
81800	NA	3.6194	3.7763	NA	NA	NA	NA	NA	NA	NA	NA	NA	NA	NA	3.6162	4.3525	NA	2.4821	3.1519	2.0275	3.0489	NA	3.3316	2.5955	NA	NA	3.1504	3.5561	2.9886	3.2677
82000	NA	3.6192	3.7762	NA	NA	NA	NA	NA	NA	NA	NA	NA	NA	NA	3.6162	4.3525	NA	2.4821	3.1519	2.0275	3.0489	NA	3.3315	2.5955	NA	NA	3.1505	3.5561	2.9887	3.2677
82047	NA	3.6192	3.7762	NA	NA	NA	NA	NA	NA	NA	NA	NA	NA	NA	3.6162	4.3525	NA	2.4821	3.1519	2.0275	3.0489	NA	3.3315	2.5955	NA	NA	3.1505	3.5561	2.9887	3.2677
82200	NA	3.6192	3.7763	NA	NA	NA	NA	NA	NA	NA	NA	NA	NA	NA	3.6161	4.3526	NA	2.4822	3.1519	NA	3.0487	NA	3.3316	2.5956	NA	NA	3.1506	3.5561	2.9888	3.2677
82400	NA	3.6192	3.7763	NA	NA	NA	NA	NA	NA	NA	NA	NA	NA	NA	3.6162	4.3526	NA	2.4821	3.1518	NA	3.0488	NA	3.3316	2.5957	NA	NA	3.1505	3.5562	2.9886	3.2678
82476	NA	3.6193	3.7763	NA	NA	NA	NA	NA	NA	NA	NA	NA	NA	NA	3.6162	4.3526	NA	2.4822	3.1517	NA	3.0488	NA	3.3316	2.5956	NA	NA	3.1505	3.5563	2.9887	3.2679
82600	NA	3.6192	3.7763	NA	NA	NA	NA	NA	NA	NA	NA	NA	NA	NA	3.6163	4.3526	NA	2.4821	3.1516	NA	3.0488	NA	NA	2.5957	NA	NA	3.1505	3.5563	2.9887	3.2678
82704	NA	3.6193	3.7763	NA	NA	NA	NA	NA	NA	NA	NA	NA	NA	NA	3.6163	4.3526	NA	2.4821	3.1515	NA	3.0488	NA	NA	2.5956	NA	NA	3.1505	3.5562	2.9887	3.2678
82800	NA	3.6193	3.7763	NA	NA	NA	NA	NA	NA	NA	NA	NA	NA	NA	3.6163	4.3526	NA	NA	3.1517	NA	3.0488	NA	NA	2.5956	NA	NA	3.1505	3.5561	2.9887	3.2679
83000	NA	3.6193	3.7764	NA	NA	NA	NA	NA	NA	NA	NA	NA	NA	NA	3.6162	4.3526	NA	NA	3.1518	NA	3.0488	NA	NA	2.5956	NA	NA	3.1505	3.5561	2.9887	3.2678
83200	NA	3.6192	3.7764	NA	NA	NA	NA	NA	NA	NA	NA	NA	NA	NA	3.6162	4.3526	NA	NA	3.1518	NA	3.0489	NA	NA	2.5955	NA	NA	3.1505	3.556	2.9888	3.2679
83400	NA	3.6192	3.7764	NA	NA	NA	NA	NA	NA	NA	NA	NA	NA	NA	3.6163	4.3525	NA	NA	3.1519	NA	3.0489	NA	NA	2.5955	NA	NA	3.1505	3.556	2.9888	3.2679
83510	NA	3.6191	3.7765	NA	NA	NA	NA	NA	NA	NA	NA	NA	NA	NA	3.6163	4.3525	NA	NA	3.1519	NA	3.0489	NA	NA	2.5956	NA	NA	3.1505	3.556	2.9888	3.2679
83600	NA	3.6191	3.7764	NA	NA	NA	NA	NA	NA	NA	NA	NA	NA	NA	3.6163	4.3525	NA	NA	3.1519	NA	3.0488	NA	NA	2.5955	NA	NA	3.1505	3.5559	NA	3.2679
83652	NA	3.619	3.7764	NA	NA	NA	NA	NA	NA	NA	NA	NA	NA	NA	3.6164	4.3525	NA	NA	3.1519	NA	3.0488	NA	NA	2.5956	NA	NA	3.1505	3.5559	NA	3.268
83800	NA	3.6191	3.7765	NA	NA	NA	NA	NA	NA	NA	NA	NA	NA	NA	3.6164	4.3525	NA	NA	3.1518	NA	NA	NA	NA	2.5957	NA	NA	3.1505	3.5559	NA	3.268
83872	NA	3.619	3.7765	NA	NA	NA	NA	NA	NA	NA	NA	NA	NA	NA	3.6164	4.3525	NA	NA	3.1518	NA	NA	NA	NA	2.5957	NA	NA	3.1504	3.5559	NA	3.268
84000	NA	3.6191	3.7764	NA	NA	NA	NA	NA	NA	NA	NA	NA	NA	NA	3.6164	4.3526	NA	NA	NA	NA	NA	NA	NA	2.5957	NA	NA	3.1504	3.5559	NA	3.268
84200	NA	3.6192	3.7765	NA	NA	NA	NA	NA	NA	NA	NA	NA	NA	NA	3.6163	4.3526	NA	NA	NA	NA	NA	NA	NA	2.5957	NA	NA	3.1504	3.5559	NA	3.2681
84303	NA	3.6193	3.7766	NA	NA	NA	NA	NA	NA	NA	NA	NA	NA	NA	3.6163	4.3526	NA	NA	NA	NA	NA	NA	NA	2.5957	NA	NA	3.1504	3.5559	NA	3.268
84400	NA	3.6192	3.7767	NA	NA	NA	NA	NA	NA	NA	NA	NA	NA	NA	3.6163	NA	NA	NA	NA	NA	NA	NA	NA	2.5958	NA	NA	3.1504	3.5559	NA	3.2681
84600	NA	3.6192	3.7767	NA	NA	NA	NA	NA	NA	NA	NA	NA	NA	NA	3.6165	NA	NA	NA	NA	NA	NA	NA	NA	2.5959	NA	NA	3.1505	3.556	NA	3.2681
84680	NA	3.6192	3.7767	NA	NA	NA	NA	NA	NA	NA	NA	NA	NA	NA	3.6165	NA	NA	NA	NA	NA	NA	NA	NA	2.5959	NA	NA	3.1505	3.556	NA	3.268
84800	NA	3.6193	3.7767	NA	NA	NA	NA	NA	NA	NA	NA	NA	NA	NA	3.6165	NA	NA	NA	NA	NA	NA	NA	NA	2.5958	NA	NA	3.1505	3.556	NA	NA
85000	NA	3.6192	3.7767	NA	NA	NA	NA	NA	NA	NA	NA	NA	NA	NA	3.6164	NA	NA	NA	NA	NA	NA	NA	NA	2.5959	NA	NA	3.1505	3.556	NA	NA
85200	NA	3.6192	3.7767	NA	NA	NA	NA	NA	NA	NA	NA	NA	NA	NA	3.6164	NA	NA	NA	NA	NA	NA	NA	NA	2.5959	NA	NA	3.1505	3.556	NA	NA
85400	NA	3.6191	3.7767	NA	NA	NA	NA	NA	NA	NA	NA	NA	NA	NA	3.6164	NA	NA	NA	NA	NA	NA	NA	NA	2.5958	NA	NA	3.1506	3.5561	NA	NA
85573	NA	3.619	3.7767	NA	NA	NA	NA	NA	NA	NA	NA	NA	NA	NA	3.6164	NA	NA	NA	NA	NA	NA	NA	NA	2.5959	NA	NA	3.1506	3.5562	NA	NA
85600	NA	NA	3.7767	NA	NA	NA	NA	NA	NA	NA	NA	NA	NA	NA	3.6164	NA	NA	NA	NA	NA	NA	NA	NA	2.5959	NA	NA	3.1506	3.5562	NA	NA
85800	NA	NA	3.7768	NA	NA	NA	NA	NA	NA	NA	NA	NA	NA	NA	3.6163	NA	NA	NA	NA	NA	NA	NA	NA	2.5958	NA	NA	3.1506	3.5563	NA	NA
86000	NA	NA	3.777	NA	NA	NA	NA	NA	NA	NA	NA	NA	NA	NA	3.6163	NA	NA	NA	NA	NA	NA	NA	NA	2.5958	NA	NA	3.1506	3.5564	NA	NA
86200	NA	NA	3.777	NA	NA	NA	NA	NA	NA	NA	NA	NA	NA	NA	3.6164	NA	NA	NA	NA	NA	NA	NA	NA	2.5958	NA	NA	3.1507	3.5563	NA	NA
86268	NA	NA	3.7771	NA	NA	NA	NA	NA	NA	NA	NA	NA	NA	NA	3.6164	NA	NA	NA	NA	NA	NA	NA	NA	2.5957	NA	NA	3.1507	3.5564	NA	NA
86400	NA	NA	3.7771	NA	NA	NA	NA	NA	NA	NA	NA	NA	NA	NA	3.6163	NA	NA	NA	NA	NA	NA	NA	NA	NA	NA	NA	3.1508	3.5564	NA	NA
86489	NA	NA	3.7771	NA	NA	NA	NA	NA	NA	NA	NA	NA	NA	NA	3.6163	NA	NA	NA	NA	NA	NA	NA	NA	NA	NA	NA	3.1507	3.5564	NA	NA
86600	NA	NA	3.7771	NA	NA	NA	NA	NA	NA	NA	NA	NA	NA	NA	3.6163	NA	NA	NA	NA	NA	NA	NA	NA	NA	NA	NA	3.1508	NA	NA	NA
86800	NA	NA	3.7771	NA	NA	NA	NA	NA	NA	NA	NA	NA	NA	NA	3.6162	NA	NA	NA	NA	NA	NA	NA	NA	NA	NA	NA	3.1508	NA	NA	NA
87000	NA	NA	3.7771	NA	NA	NA	NA	NA	NA	NA	NA	NA	NA	NA	3.6162	NA	NA	NA	NA	NA	NA	NA	NA	NA	NA	NA	3.1508	NA	NA	NA
87200	NA	NA	3.7771	NA	NA	NA	NA	NA	NA	NA	NA	NA	NA	NA	3.6164	NA	NA	NA	NA	NA	NA	NA	NA	NA	NA	NA	3.1509	NA	NA	NA
87400	NA	NA	3.7771	NA	NA	NA	NA	NA	NA	NA	NA	NA	NA	NA	3.6164	NA	NA	NA	NA	NA	NA	NA	NA	NA	NA	NA	3.1509	NA	NA	NA
87600	NA	NA	3.777	NA	NA	NA	NA	NA	NA	NA	NA	NA	NA	NA	3.6163	NA	NA	NA	NA	NA	NA	NA	NA	NA	NA	NA	3.1509	NA	NA	NA
87800	NA	NA	3.777	NA	NA	NA	NA	NA	NA	NA	NA	NA	NA	NA	3.6162	NA	NA	NA	NA	NA	NA	NA	NA	NA	NA	NA	3.151	NA	NA	NA
88000	NA	NA	3.777	NA	NA	NA	NA	NA	NA	NA	NA	NA	NA	NA	3.6164	NA	NA	NA	NA	NA	NA	NA	NA	NA	NA	NA	3.151	NA	NA	NA
88200	NA	NA	3.7769	NA	NA	NA	NA	NA	NA	NA	NA	NA	NA	NA	3.6163	NA	NA	NA	NA	NA	NA	NA	NA	NA	NA	NA	3.151	NA	NA	NA
88400	NA	NA	3.777	NA	NA	NA	NA	NA	NA	NA	NA	NA	NA	NA	3.6163	NA	NA	NA	NA	NA	NA	NA	NA	NA	NA	NA	3.151	NA	NA	NA
88600	NA	NA	3.7771	NA	NA	NA	NA	NA	NA	NA	NA	NA	NA	NA	3.6164	NA	NA	NA	NA	NA	NA	NA	NA	NA	NA	NA	3.151	NA	NA	NA
88800	NA	NA	3.7771	NA	NA	NA	NA	NA	NA	NA	NA	NA	NA	NA	3.6164	NA	NA	NA	NA	NA	NA	NA	NA	NA	NA	NA	3.151	NA	NA	NA
89000	NA	NA	3.7771	NA	NA	NA	NA	NA	NA	NA	NA	NA	NA	NA	3.6164	NA	NA	NA	NA	NA	NA	NA	NA	NA	NA	NA	3.151	NA	NA	NA
89200	NA	NA	3.777	NA	NA	NA	NA	NA	NA	NA	NA	NA	NA	NA	3.6164	NA	NA	NA	NA	NA	NA	NA	NA	NA	NA	NA	3.151	NA	NA	NA
89400	NA	NA	3.7771	NA	NA	NA	NA	NA	NA	NA	NA	NA	NA	NA	3.6164	NA	NA	NA	NA	NA	NA	NA	NA	NA	NA	NA	3.1509	NA	NA	NA
89600	NA	NA	3.7772	NA	NA	NA	NA	NA	NA	NA	NA	NA	NA	NA	3.6164	NA	NA	NA	NA	NA	NA	NA	NA	NA	NA	NA	3.1509	NA	NA	NA
89800	NA	NA	3.7773	NA	NA	NA	NA	NA	NA	NA	NA	NA	NA	NA	3.6165	NA	NA	NA	NA	NA	NA	NA	NA	NA	NA	NA	3.151	NA	NA	NA
90000	NA	NA	3.7772	NA	NA	NA	NA	NA	NA	NA	NA	NA	NA	NA	3.6165	NA	NA	NA	NA	NA	NA	NA	NA	NA	NA	NA	3.1511	NA	NA	NA
90200	NA	NA	3.7774	NA	NA	NA	NA	NA	NA	NA	NA	NA	NA	NA	3.6165	NA	NA	NA	NA	NA	NA	NA	NA	NA	NA	NA	3.1511	NA	NA	NA
90400	NA	NA	3.7774	NA	NA	NA	NA	NA	NA	NA	NA	NA	NA	NA	3.6165	NA	NA	NA	NA	NA	NA	NA	NA	NA	NA	NA	3.151	NA	NA	NA
90600	NA	NA	3.7773	NA	NA	NA	NA	NA	NA	NA	NA	NA	NA	NA	3.6165	NA	NA	NA	NA	NA	NA	NA	NA	NA	NA	NA	3.151	NA	NA	NA
90800	NA	NA	3.7773	NA	NA	NA	NA	NA	NA	NA	NA	NA	NA	NA	3.6165	NA	NA	NA	NA	NA	NA	NA	NA	NA	NA	NA	3.151	NA	NA	NA
90861	NA	NA	3.7773	NA	NA	NA	NA	NA	NA	NA	NA	NA	NA	NA	3.6165	NA	NA	NA	NA	NA	NA	NA	NA	NA	NA	NA	3.151	NA	NA	NA
91000	NA	NA	NA	NA	NA	NA	NA	NA	NA	NA	NA	NA	NA	NA	3.6164	NA	NA	NA	NA	NA	NA	NA	NA	NA	NA	NA	3.151	NA	NA	NA
91200	NA	NA	NA	NA	NA	NA	NA	NA	NA	NA	NA	NA	NA	NA	3.6164	NA	NA	NA	NA	NA	NA	NA	NA	NA	NA	NA	3.151	NA	NA	NA
91400	NA	NA	NA	NA	NA	NA	NA	NA	NA	NA	NA	NA	NA	NA	3.6165	NA	NA	NA	NA	NA	NA	NA	NA	NA	NA	NA	3.1509	NA	NA	NA
91600	NA	NA	NA	NA	NA	NA	NA	NA	NA	NA	NA	NA	NA	NA	3.6165	NA	NA	NA	NA	NA	NA	NA	NA	NA	NA	NA	3.1509	NA	NA	NA
91800	NA	NA	NA	NA	NA	NA	NA	NA	NA	NA	NA	NA	NA	NA	3.6164	NA	NA	NA	NA	NA	NA	NA	NA	NA	NA	NA	3.1509	NA	NA	NA
92000	NA	NA	NA	NA	NA	NA	NA	NA	NA	NA	NA	NA	NA	NA	3.6163	NA	NA	NA	NA	NA	NA	NA	NA	NA	NA	NA	3.151	NA	NA	NA
92200	NA	NA	NA	NA	NA	NA	NA	NA	NA	NA	NA	NA	NA	NA	3.6164	NA	NA	NA	NA	NA	NA	NA	NA	NA	NA	NA	3.151	NA	NA	NA
92400	NA	NA	NA	NA	NA	NA	NA	NA	NA	NA	NA	NA	NA	NA	3.6164	NA	NA	NA	NA	NA	NA	NA	NA	NA	NA	NA	3.1511	NA	NA	NA
92600	NA	NA	NA	NA	NA	NA	NA	NA	NA	NA	NA	NA	NA	NA	3.6164	NA	NA	NA	NA	NA	NA	NA	NA	NA	NA	NA	3.1511	NA	NA	NA
92800	NA	NA	NA	NA	NA	NA	NA	NA	NA	NA	NA	NA	NA	NA	3.6164	NA	NA	NA	NA	NA	NA	NA	NA	NA	NA	NA	3.151	NA	NA	NA
93000	NA	NA	NA	NA	NA	NA	NA	NA	NA	NA	NA	NA	NA	NA	3.6164	NA	NA	NA	NA	NA	NA	NA	NA	NA	NA	NA	3.1511	NA	NA	NA
93200	NA	NA	NA	NA	NA	NA	NA	NA	NA	NA	NA	NA	NA	NA	3.6165	NA	NA	NA	NA	NA	NA	NA	NA	NA	NA	NA	3.1512	NA	NA	NA
93400	NA	NA	NA	NA	NA	NA	NA	NA	NA	NA	NA	NA	NA	NA	3.6166	NA	NA	NA	NA	NA	NA	NA	NA	NA	NA	NA	3.1512	NA	NA	NA
93600	NA	NA	NA	NA	NA	NA	NA	NA	NA	NA	NA	NA	NA	NA	3.6166	NA	NA	NA	NA	NA	NA	NA	NA	NA	NA	NA	3.1512	NA	NA	NA
93800	NA	NA	NA	NA	NA	NA	NA	NA	NA	NA	NA	NA	NA	NA	3.6168	NA	NA	NA	NA	NA	NA	NA	NA	NA	NA	NA	3.1513	NA	NA	NA
94000	NA	NA	NA	NA	NA	NA	NA	NA	NA	NA	NA	NA	NA	NA	3.6168	NA	NA	NA	NA	NA	NA	NA	NA	NA	NA	NA	3.1513	NA	NA	NA
94200	NA	NA	NA	NA	NA	NA	NA	NA	NA	NA	NA	NA	NA	NA	3.6168	NA	NA	NA	NA	NA	NA	NA	NA	NA	NA	NA	3.1514	NA	NA	NA
94400	NA	NA	NA	NA	NA	NA	NA	NA	NA	NA	NA	NA	NA	NA	3.6169	NA	NA	NA	NA	NA	NA	NA	NA	NA	NA	NA	3.1514	NA	NA	NA
94600	NA	NA	NA	NA	NA	NA	NA	NA	NA	NA	NA	NA	NA	NA	3.6169	NA	NA	NA	NA	NA	NA	NA	NA	NA	NA	NA	3.1514	NA	NA	NA
94800	NA	NA	NA	NA	NA	NA	NA	NA	NA	NA	NA	NA	NA	NA	3.6169	NA	NA	NA	NA	NA	NA	NA	NA	NA	NA	NA	3.1514	NA	NA	NA
95000	NA	NA	NA	NA	NA	NA	NA	NA	NA	NA	NA	NA	NA	NA	3.6169	NA	NA	NA	NA	NA	NA	NA	NA	NA	NA	NA	3.1514	NA	NA	NA
95169	NA	NA	NA	NA	NA	NA	NA	NA	NA	NA	NA	NA	NA	NA	3.6169	NA	NA	NA	NA	NA	NA	NA	NA	NA	NA	NA	3.1514	NA	NA	NA
95200	NA	NA	NA	NA	NA	NA	NA	NA	NA	NA	NA	NA	NA	NA	3.6169	NA	NA	NA	NA	NA	NA	NA	NA	NA	NA	NA	NA	NA	NA	NA
95400	NA	NA	NA	NA	NA	NA	NA	NA	NA	NA	NA	NA	NA	NA	3.617	NA	NA	NA	NA	NA	NA	NA	NA	NA	NA	NA	NA	NA	NA	NA
95600	NA	NA	NA	NA	NA	NA	NA	NA	NA	NA	NA	NA	NA	NA	3.6169	NA	NA	NA	NA	NA	NA	NA	NA	NA	NA	NA	NA	NA	NA	NA
95800	NA	NA	NA	NA	NA	NA	NA	NA	NA	NA	NA	NA	NA	NA	3.617	NA	NA	NA	NA	NA	NA	NA	NA	NA	NA	NA	NA	NA	NA	NA
96000	NA	NA	NA	NA	NA	NA	NA	NA	NA	NA	NA	NA	NA	NA	3.6169	NA	NA	NA	NA	NA	NA	NA	NA	NA	NA	NA	NA	NA	NA	NA
96200	NA	NA	NA	NA	NA	NA	NA	NA	NA	NA	NA	NA	NA	NA	3.617	NA	NA	NA	NA	NA	NA	NA	NA	NA	NA	NA	NA	NA	NA	NA
96400	NA	NA	NA	NA	NA	NA	NA	NA	NA	NA	NA	NA	NA	NA	3.6169	NA	NA	NA	NA	NA	NA	NA	NA	NA	NA	NA	NA	NA	NA	NA
96600	NA	NA	NA	NA	NA	NA	NA	NA	NA	NA	NA	NA	NA	NA	3.6169	NA	NA	NA	NA	NA	NA	NA	NA	NA	NA	NA	NA	NA	NA	NA
96800	NA	NA	NA	NA	NA	NA	NA	NA	NA	NA	NA	NA	NA	NA	3.6169	NA	NA	NA	NA	NA	NA	NA	NA	NA	NA	NA	NA	NA	NA	NA
97000	NA	NA	NA	NA	NA	NA	NA	NA	NA	NA	NA	NA	NA	NA	3.6169	NA	NA	NA	NA	NA	NA	NA	NA	NA	NA	NA	NA	NA	NA	NA
97200	NA	NA	NA	NA	NA	NA	NA	NA	NA	NA	NA	NA	NA	NA	3.6168	NA	NA	NA	NA	NA	NA	NA	NA	NA	NA	NA	NA	NA	NA	NA
97317	NA	NA	NA	NA	NA	NA	NA	NA	NA	NA	NA	NA	NA	NA	3.6169	NA	NA	NA	NA	NA	NA	NA	NA	NA	NA	NA	NA	NA	NA	NA
