# Supplementary material for: Effects of Rhodotorula mucilaginosa on the Immune Function and Gut Microbiota of Mice
Source: Front Fungal Biol. 2021 Aug 18;2:705696. doi: 10.3389/ffunb.2021.705696 (PMC10512290; doi:10.3389/ffunb.2021.705696)
Supplement: Supplementary file 3 [file Table_3.XLSX]

## Sheet: Sheet1
	A1-1	A1-2	A1-3	A2-1	A2-2	A2-3	A3-1	A3-2	A3-3	A4-1	A4-2	A4-3	A5-1	A5-2	A5-3	B1-1	B1-2	B1-3	B2-1	B2-2	B2-3	B3-1	B3-2	B3-3	B4-1	B4-2	B4-3	B5-1	B5-2	B5-3
Firmicutes	43.86	70.94	72.83	88.85	75.31	86.78	81.94	75.75	78.55	64.31	73.09	89.54	61.14	82.71	52.87	38.48	97.19	83.88	82.34	89.36	83.31	68.61	68.85	80.72	62.67	95.7	24.33	65.83	68.14	66.38
Bacteroidetes	48.55	15.34	14.09	5.45	13.37	4.56	13.86	17.78	5.73	27.07	0.72	0.03	30.12	8.61	19.17	50.92	0.85	1.84	11.5	4.6	8.82	21.02	18.22	10.67	13.28	1.87	15.28	11.71	19.87	22.56
Fusobacteria	0	0.03	0	0.01	9.59	0	0.04	0.7	0.22	1.2	25.42	0.2	0.17	0.29	0	0.85	0	0	0	0	0	0	5.88	0.34	0	0.03	41.83	10.82	0	0
Candidatus Saccharibacteria	1.79	1.35	9.05	1.43	0.22	4.93	0.78	0.62	0.52	2.34	0	0.01	5.08	0.29	17.94	0.86	0.63	12.45	2.75	4.74	0.65	4.13	0.03	4.44	0.01	0.09	0.01	2.57	0	3.38
Actinobacteria	1.56	7.42	3.34	2.65	0.4	2.35	2.26	0.94	1.58	2.13	0.03	0	1.38	1.27	0.88	4.98	0.84	0.75	1.68	0.94	5.06	3.99	3.3	2.89	12.65	1.77	9.94	4.65	2.98	5.99
Proteobacteria	2.29	1.5	0.61	0.9	0.89	1.01	0.6	4.08	13.4	2.42	0.43	8.92	1.67	0.72	9.04	2.89	0.14	0.81	1.19	0.31	1.07	1.65	3.45	0.74	9.47	0.3	5.99	2.4	1.08	1.57
Verrucomicrobia	1.1	0	0	0	0.06	0	0.1	0	0	0	0	0	0	5.36	0	0.08	0	0	0.02	0	0	0.06	0	0	0.04	0	0	0	7.32	0
Tenericutes	0.09	0.11	0.05	0.66	0.04	0.31	0.05	0.05	0	0.31	0	1.22	0.28	0.01	0.04	0.01	0.31	0.03	0.22	0.04	1.05	0.13	0.26	0.2	1.84	0.15	2.29	1.77	0.6	0.1
Spirochaetes	0.34	3.24	0	0.02	0.03	0	0.35	0.01	0	0.18	0	0.07	0.05	0.66	0.01	0.01	0	0.02	0.22	0	0.01	0.18	0.03	0	0	0.01	0.01	0.01	0	0.01
Deferribacteres	0.03	0.04	0	0	0.05	0.06	0.01	0.06	0	0.04	0.3	0	0.08	0.03	0.02	0.07	0.03	0	0.05	0.01	0.02	0.05	0	0	0	0.03	0.18	0.14	0	0.01
Elusimicrobia	0.38	0.01	0	0	0	0	0	0	0	0	0	0	0.02	0.03	0.01	0.65	0	0	0	0	0	0	0	0	0	0	0	0	0	0
unclassified	0.02	0.02	0.03	0.03	0.02	0	0.02	0	0	0	0	0	0.01	0	0.01	0.19	0	0.21	0.03	0	0	0.16	0	0	0.01	0	0.13	0.01	0	0
Euryarchaeota	0	0	0	0	0	0	0	0	0	0	0	0	0	0	0.01	0	0	0	0	0	0	0	0	0	0.02	0.05	0	0.02	0	0
Chloroflexi	0	0	0	0	0	0	0	0	0	0	0	0	0	0	0	0	0	0.01	0	0	0	0	0	0	0.01	0	0	0.02	0	0
Acidobacteria	0	0	0	0	0	0	0	0	0	0	0	0	0	0	0	0	0	0	0	0	0	0	0	0	0.02	0	0	0.01	0	0
Planctomycetes	0	0	0	0	0	0	0	0	0	0	0	0	0	0	0	0	0	0	0	0	0	0	0	0	0	0	0	0.01	0	0
Chlamydiae	0	0	0	0	0	0	0	0	0	0	0	0	0	0	0	0	0	0	0	0	0	0	0	0	0	0	0	0.01	0	0
Parcubacteria	0	0	0	0	0	0	0	0	0	0	0	0	0	0	0	0	0	0	0	0	0	0	0	0	0	0	0	0.01	0	0
Caldiserica	0	0	0	0	0	0	0	0	0	0	0	0	0	0	0	0	0	0	0	0	0	0	0	0	0	0	0	0	0	0
Ignavibacteriae	0	0	0	0	0	0	0	0	0	0	0	0	0	0	0	0	0	0	0	0	0	0	0	0	0	0	0	0	0	0
Hydrogenedentes	0	0	0	0	0	0	0	0	0	0	0	0	0	0	0	0	0	0	0	0	0	0	0	0	0	0	0	0	0	0
Nitrospirae	0	0	0	0	0	0	0	0	0	0	0	0	0	0	0	0	0	0	0	0	0	0	0	0	0	0	0	0	0	0
Gemmatimonadetes	0	0	0	0	0	0	0	0	0	0	0	0	0	0	0	0	0	0	0	0	0	0	0	0	0	0	0	0	0	0
Chlorobi	0	0	0	0	0	0	0	0	0	0	0	0	0	0	0	0	0	0	0	0	0	0	0	0	0	0	0	0	0	0
Synergistetes	0	0	0	0	0	0	0	0	0	0	0	0	0	0	0	0	0	0	0	0	0	0	0	0	0	0	0	0	0	0
Armatimonadetes	0	0	0	0	0	0	0	0	0	0	0	0	0	0	0	0	0	0	0	0	0	0	0	0	0	0	0	0	0	0
candidate division WPS-1	0	0	0	0	0	0	0	0	0	0	0	0	0	0	0	0	0	0	0	0	0	0	0	0	0	0	0	0	0	0
